# Supplementary material for: Are PECTIN ESTERASE INHIBITOR Genes Involved in Mediating Resistance to Rhynchosporium commune in Barley?
Source: PLoS One. 2016 Mar 3;11(3):e0150485. doi: 10.1371/journal.pone.0150485 (PMC4777559; doi:10.1371/journal.pone.0150485)
Supplement: S1 Table — (XLS) [file pone.0150485.s005.xls]

## Sheet: PEI1
		Start at ATG with position 1 (protein sequence below haplotype table: MAIAQ...)
bp		88	126	155	165	221	259	336	384	385	391	399	441	486	509	534	535	536	540	603	628
AS		29	42	52	55	74	87	112	128	129	131	133	147	162	170	178	179		180	201	210
Rrs2+	Anakin	T(GLY)	G(THR)	G(CYS)	A(GLU)	G(ARG)	A(ILE)	A(THR)	A(THR)	G(VAL)	T(PHE)	T(ASN)	C(GLY)	A(VAL)	A(ASP)	C(HIS)	G(VAL)	T(VAL)	C(SER)	C(ALA)	A(ASN)	Anakin
	Atlas (Rrs2)	T(GLY)	A(THR)	T(PHE)	T(ASP)	A(HIS)	G(VAL)	A(THR)	A(THR)	G(VAL)	T(PHE)	C(ASN)	C(GLY)	A(VAL)	A(ASP)	C(HIS)	G(VAL)	T(VAL)	C(SER)	C(ALA)	A(ASN)	Atlas (Rrs2)
	Atlas 46 (Rrs2)	T(GLY)	G(THR)	G(CYS)	A(GLU)	G(ARG)	A(ILE)	A(THR)	A(THR)	G(VAL)	T(PHE)	C(ASN)	C(GLY)	A(VAL)	A(ASP)	C(HIS)	G(VAL)	T(VAL)	C(SER)	C(ALA)	A(ASN)	Atlas 46 (Rrs2)
	Atlas 54 (Rrs2)	T(GLY)	A(THR)	T(PHE)	T(ASP)	A(HIS)	G(VAL)	A(THR)	A(THR)	G(VAL)	T(PHE)	C(ASN)	C(GLY)	A(VAL)	A(ASP)	C(HIS)	G(VAL)	T(VAL)	C(SER)	C(ALA)	A(ASN)	Atlas 54 (Rrs2)
	CI2235 (Rrs2)	T(GLY)	A(THR)	T(PHE)	T(ASP)	A(HIS)	G(VAL)	A(THR)	A(THR)	G(VAL)	T(PHE)	C(ASN)	C(GLY)	A(VAL)	A(ASP)	C(HIS)	G(VAL)	T(VAL)	C(SER)	C(ALA)	A(ASN)	CI2235 (Rrs2)
	CI452395 (Rrs2)	T(GLY)	A(THR)	T(PHE)	T(ASP)	A(HIS)	G(VAL)	A(THR)	A(THR)	G(VAL)	T(PHE)	C(ASN)	C(GLY)	A(VAL)	A(ASP)	C(HIS)	G(VAL)	T(VAL)	C(SER)	C(ALA)	A(ASN)	CI452395 (Rrs2)
	Digger (Rrs2)	T(GLY)	A(THR)	T(PHE)	T(ASP)	A(HIS)	G(VAL)	A(THR)	A(THR)	G(VAL)	T(PHE)	C(ASN)	C(GLY)	A(VAL)	A(ASP)	C(HIS)	G(VAL)	T(VAL)	C(SER)	C(ALA)	A(ASN)	Digger (Rrs2)
	Gloriacome (Rrs2)	T(GLY)	A(THR)	T(PHE)	T(ASP)	A(HIS)	G(VAL)	A(THR)	A(THR)	G(VAL)	T(PHE)	C(ASN)	C(GLY)	A(VAL)	A(ASP)	C(HIS)	G(VAL)	T(VAL)	C(SER)	C(ALA)	A(ASN)	Gloriacome (Rrs2)
	Escaldadura (Rrs2)	T(GLY)	A(THR)	T(PHE)	T(ASP)	A(HIS)	G(VAL)	A(THR)	A(THR)	G(VAL)	T(PHE)	C(ASN)	C(GLY)	A(VAL)	A(ASP)	C(HIS)	G(VAL)	T(VAL)	C(SER)	C(ALA)	A(ASN)	Escaldadura (Rrs2)
	Forrest (Rrs2)	T(GLY)	A(THR)	T(PHE)	T(ASP)	A(HIS)	G(VAL)	A(THR)	A(THR)	G(VAL)	T(PHE)	C(ASN)	C(GLY)	A(VAL)	A(ASP)	C(HIS)	G(VAL)	T(VAL)	C(SER)	C(ALA)	A(ASN)	Forrest (Rrs2)
	Hobbit	T(GLY)	G(THR)	G(CYS)	A(GLU)	G(ARG)	A(ILE)	A(THR)	A(THR)	G(VAL)	T(PHE)	T(ASN)	C(GLY)	A(VAL)	A(ASP)	C(HIS)	G(VAL)	T(VAL)	C(SER)	C(ALA)	A(ASN)	Hobbit
	Landi	T(GLY)	G(THR)	G(CYS)	A(GLU)	G(ARG)	A(ILE)	A(THR)	A(THR)	G(VAL)	T(PHE)	T(ASN)	C(GLY)	A(VAL)	A(ASP)	C(HIS)	G(VAL)	T(VAL)	C(SER)	C(ALA)	A(ASN)	Landi
	Livet (Rrs2)	T(GLY)	A(THR)	T(PHE)	T(ASP)	A(HIS)	G(VAL)	A(THR)	A(THR)	G(VAL)	T(PHE)	C(ASN)	C(GLY)	A(VAL)	A(ASP)	C(HIS)	G(VAL)	T(VAL)	C(SER)	C(ALA)	A(ASN)	Livet (Rrs2)
	Osiris (Rrs2)	T(GLY)	A(THR)	T(PHE)	T(ASP)	A(HIS)	G(VAL)	A(THR)	A(THR)	G(VAL)	T(PHE)	C(ASN)	C(GLY)	A(VAL)	A(ASP)	C(HIS)	G(VAL)	T(VAL)	C(SER)	C(ALA)	A(ASN)	Osiris (Rrs2)
	Pewter (Rrs2)	T(GLY)	A(THR)	T(PHE)	T(ASP)	A(HIS)	G(VAL)	A(THR)	A(THR)	G(VAL)	T(PHE)	C(ASN)	C(GLY)	A(VAL)	A(ASP)	C(HIS)	G(VAL)	T(VAL)	C(SER)	C(ALA)	A(ASN)	Pewter (Rrs2)
	PI452395 (Rrs2)	T(GLY)	A(THR)	T(PHE)	T(ASP)	A(HIS)	G(VAL)	A(THR)	A(THR)	G(VAL)	T(PHE)	C(ASN)	C(GLY)	A(VAL)	A(ASP)	C(HIS)	G(VAL)	T(VAL)	C(SER)	C(ALA)	A(ASN)	PI452395 (Rrs2)
	Turk x Atlas (Rrs2)	T(GLY)	A(THR)	T(PHE)	T(ASP)	A(HIS)	G(VAL)	A(THR)	A(THR)	G(VAL)	T(PHE)	C(ASN)	C(GLY)	A(VAL)	A(ASP)	C(HIS)	G(VAL)	T(VAL)	C(SER)	C(ALA)	A(ASN)	Turk x Atlas (Rrs2)
	Wisconsin winter x Glabrion (Rrs2)	T(GLY)	G(THR)	G(CYS)	A(GLU)	G(ARG)	A(ILE)	A(THR)	A(THR)	G(VAL)	T(PHE)	T(ASN)	C(GLY)	A(VAL)	A(ASP)	C(HIS)	G(VAL)	T(VAL)	C(SER)	C(ALA)	A(ASN)	Wisconsin winter x Glabrion (Rrs2)
Rrs2-	Abyssinian (HOR 5041)	T(GLY)	G(THR)	G(CYS)	A(GLU)	G(ARG)	A(ILE)	A(THR)	A(THR)	G(VAL)	T(PHE)	C(ASN)	C(GLY)	A(VAL)	A(ASP)	C(HIS)	G(VAL)	T(VAL)	C(SER)	C(ALA)	A(ASN)	Abyssinian (HOR 5041)
	Alexis	T(GLY)	A(THR)	T(PHE)	T(ASP)	A(HIS)	G(VAL)	A(THR)	A(THR)	G(VAL)	T(PHE)	C(ASN)	C(GLY)	A(VAL)	A(ASP)	C(HIS)	G(VAL)	T(VAL)	C(SER)	C(ALA)	A(ASN)	Alexis
	Atlas 68	T(GLY)	G(THR)	G(CYS)	A(GLU)	G(ARG)	A(ILE)	A(THR)	A(THR)	G(VAL)	T(PHE)	C(ASN)	C(GLY)	A(VAL)	A(ASP)	C(HIS)	G(VAL)	T(VAL)	C(SER)	C(ALA)	A(ASN)	Atlas 68
	Barke	T(GLY)	A(THR)	T(PHE)	T(ASP)	A(HIS)	G(VAL)	A(THR)	A(THR)	G(VAL)	T(PHE)	C(ASN)	C(GLY)	A(VAL)	A(ASP)	C(HIS)	G(VAL)	T(VAL)	C(SER)	C(ALA)	A(ASN)	Barke
	Brier	T(GLY)	A(THR)	G(CYS)	A(GLU)	A(HIS)	A(ILE)	A(THR)	A(THR)	A(ILE)	A(ILE)	C(ASN)	C(GLY)	A(VAL)	A(ASP)	T(HIS)	G(VAL)	T(VAL)	G(SER)	C(ALA)	A(ASN)	Brier
	CI11258	-	-	-	-	-	-	-	-	-	-	-	-	-	-	-	-	-	-	-	-	CI11258
	Gairdner	T(GLY)	A(THR)	T(PHE)	T(ASP)	A(HIS)	G(VAL)	A(THR)	A(THR)	G(VAL)	T(PHE)	C(ASN)	C(GLY)	A(VAL)	A(ASP)	C(HIS)	G(VAL)	T(VAL)	C(SER)	C(ALA)	A(ASN)	Gairdner
	Golden Promise	T(GLY)	A(THR)	G(CYS)	A(GLU)	A(HIS)	G(VAL)	G(THR)	G(THR)	G(VAL)	T(PHE)	C(ASN)	C(GLY)	G(VAL)	A(ASP)	T(HIS)	A(LYS)	A(LYS)	G(SER)	C(ALA)	G(ASP)	Golden Promise
	Harrington	T(GLY)	G(THR)	G(CYS)	A(GLU)	G(ARG)	A(ILE)	A(THR)	A(THR)	G(VAL)	T(PHE)	C(ASN)	C(GLY)	A(VAL)	A(ASP)	C(HIS)	G(VAL)	T(VAL)	C(SER)	C(ALA)	A(ASN)	Harrington
	Hendrix	T(GLY)	A(THR)	G(CYS)	A(GLU)	A(HIS)	G(VAL)	G(THR)	G(THR)	G(VAL)	T(PHE)	C(ASN)	C(GLY)	G(VAL)	A(ASP)	T(HIS)	A(LYS)	A(LYS)	G(SER)	C(ALA)	G(ASP)	Hendrix
	Hispont	T(GLY)	A(THR)	T(PHE)	T(ASP)	A(HIS)	G(VAL)	A(THR)	A(THR)	G(VAL)	T(PHE)	C(ASN)	C(GLY)	A(VAL)	A(ASP)	C(HIS)	G(VAL)	T(VAL)	C(SER)	C(ALA)	A(ASN)	Hispont
	Hudson	T(GLY)	G(THR)	G(CYS)	A(GLU)	G(ARG)	A(ILE)	A(THR)	A(THR)	G(VAL)	T(PHE)	C(ASN)	C(GLY)	A(VAL)	A(ASP)	C(HIS)	G(VAL)	T(VAL)	C(SER)	C(ALA)	A(ASN)	Hudson
	Jet	-	-	-	-	-	-	-	-	-	-	-	-	-	-	-	-	-	-	-	-	Jet
	Morex	T(GLY)	A(THR)	G(CYS)	A(GLU)	A(HIS)	A(ILE)	A(THR)	A(THR)	A(ILE)	A(ILE)	C(ASN)	C(GLY)	A(VAL)	A(ASP)	T(HIS)	G(VAL)	T(VAL)	G(SER)	C(ALA)	A(ASN)	Morex
	Nigrindum	T(GLY)	A(THR)	G(CYS)	A(GLU)	A(HIS)	G(VAL)	G(THR)	G(THR)	G(VAL)	T(PHE)	C(ASN)	C(GLY)	G(VAL)	A(ASP)	T(HIS)	A(LYS)	A(LYS)	G(SER)	C(ALA)	G(ASP)	Nigrindum
	Onslow	T(GLY)	A(THR)	T(PHE)	T(ASP)	A(HIS)	G(VAL)	A(THR)	A(THR)	G(VAL)	T(PHE)	C(ASN)	C(GLY)	A(VAL)	A(ASP)	C(HIS)	G(VAL)	T(VAL)	C(SER)	C(ALA)	A(ASN)	Onslow
	Opal	G(GLY)	A(THR)	G(CYS)	A(GLU)	G(ARG)	A(ILE)	G(THR)	G(THR)	G(VAL)	T(PHE)	C(ASN)	C(GLY)	G(VAL)	G(GLY)	T(HIS)	A(LYS)	A(LYS)	G(SER)	G(ALA)	A(ASN)	Opal
	Prestige	T(GLY)	G(THR)	G(CYS)	A(GLU)	G(ARG)	A(ILE)	A(THR)	A(THR)	G(VAL)	T(PHE)	C(ASN)	C(GLY)	A(VAL)	A(ASP)	C(HIS)	G(VAL)	T(VAL)	C(SER)	C(ALA)	A(ASN)	Prestige
	Quinn	T(GLY)	A(THR)	G(CYS)	A(GLU)	A(HIS)	G(VAL)	G(THR)	G(THR)	G(VAL)	T(PHE)	C(ASN)	C(GLY)	G(VAL)	A(ASP)	T(HIS)	A(LYS)	A(LYS)	G(SER)	C(ALA)	G(ASP)	Quinn
	Steffi	T(GLY)	A(THR)	G(CYS)	A(GLU)	A(HIS)	G(VAL)	G(THR)	G(THR)	G(VAL)	T(PHE)	C(ASN)	C(GLY)	G(VAL)	A(ASP)	T(HIS)	A(LYS)	A(LYS)	G(SER)	C(ALA)	G(ASP)	Steffi
	Steudelli	T(GLY)	G(THR)	G(CYS)	A(GLU)	G(ARG)	A(ILE)	A(THR)	A(THR)	G(VAL)	T(PHE)	C(ASN)	C(GLY)	A(VAL)	A(ASP)	C(HIS)	G(VAL)	T(VAL)	C(SER)	C(ALA)	A(ASN)	Steudelli
	Turk 8886	T(GLY)	A(THR)	T(PHE)	T(ASP)	A(HIS)	G(VAL)	A(THR)	A(THR)	G(VAL)	T(PHE)	C(ASN)	C(GLY)	A(VAL)	A(ASP)	C(HIS)	G(VAL)	T(VAL)	C(SER)	C(ALA)	A(ASN)	Turk 8886
	Cebada Atlas	T(GLY)	G(THR)	G(CYS)	A(GLU)	A(HIS)	G(VAL)	G(THR)	G(THR)	G(VAL)	T(PHE)	C(ASN)	T(GLY)	A(VAL)	A(ASP)	T(HIS)	G(VAL)	T(VAL)	G(SER)	C(ALA)	A(ASN)	Cebada Atlas
	MAIAQTTTIFFSAIIIVLFSSSIVAHTSGDVGGMPKATDFMTAACKNASANCDEEIHITEKFCVSTLRADNRSRKAKDLRDLALIGIDILKARVVTANGKVQEMLHDAKKGTSMARHLTVCKLVYEATVTFTNVCTTLLKDYRGPNGGDNDGPASDDLPECVEHVNTLIDYCGYDILHVSGLHALFNENREMSRLAYLNIALLGPYRHNNS.
	based on sequence of cv. Atlas46 (Rrs2+)

## Sheet: PEI2
		Start at ATG with position 1 (protein sequence below haplotype table: MATARVT...)
bp		12	18	35	117	205	216	221	289	384	482	492	520	521	547	614	623	625	626
AS		4	6	12	39	68	72	74	96	128	161	164	173	174	182	205	208		209
Rrs2+	Atlas (Rrs2)	G(ALA)	A(VAL)	C(SER)	C(VAL)	G(SER)	G(SER)	A(ARG)	C(ALA)	T(VAL)	G(VAL)	C(ALA)	T(GLY)	A(LYS)	T(LEU)	G(VAL)	T(STOP)
	Atlas 46 (Rrs2)	G(ALA)	A(VAL)	C(SER)	C(VAL)	G(SER)	G(SER)	A(ARG)	C(ALA)	T(VAL)	G(VAL)	C(ALA)	T(GLY)	A(LYS)	T(LEU)	G(VAL)	T(STOP)
	Atlas 54 (Rrs2)	G(ALA)	A(VAL)	C(SER)	C(VAL)	G(SER)	G(SER)	A(ARG)	C(ALA)	T(VAL)	G(VAL)	C(ALA)	T(GLY)	A(LYS)	T(LEU)	G(VAL)	T(STOP)
	CI2235 (Rrs2)	G(ALA)	A(VAL)	C(SER)	C(VAL)	G(SER)	G(SER)	A(ARG)	C(ALA)	T(VAL)	G(VAL)	C(ALA)	T(GLY)	A(LYS)	T(LEU)	G(VAL)	T(STOP)
	CI452395 (Rrs2)	G(ALA)	A(VAL)	C(SER)	C(VAL)	G(SER)	G(SER)	A(ARG)	C(ALA)	T(VAL)	G(VAL)	C(ALA)	T(GLY)	A(LYS)	T(LEU)	G(VAL)	T(STOP)
	Digger (Rrs2)	G(ALA)	A(VAL)	C(SER)	C(VAL)	G(SER)	G(SER)	A(ARG)	C(ALA)	T(VAL)	G(VAL)	C(ALA)	T(GLY)	A(LYS)	T(LEU)	G(VAL)	T(STOP)
	Gloriacome (Rrs2)	G(ALA)	A(VAL)	C(SER)	C(VAL)	G(SER)	G(SER)	A(ARG)	C(ALA)	T(VAL)	G(VAL)	C(ALA)	T(GLY)	A(LYS)	T(LEU)	G(VAL)	T(STOP)
	Escaldadura (Rrs2)	G(ALA)	A(VAL)	C(SER)	C(VAL)	G(SER)	G(SER)	A(ARG)	C(ALA)	T(VAL)	G(VAL)	C(ALA)	T(GLY)	A(LYS)	T(LEU)	G(VAL)	T(STOP)
	Forrest (Rrs2)	G(ALA)	A(VAL)	C(SER)	C(VAL)	G(SER)	G(SER)	A(ARG)	C(ALA)	T(VAL)	G(VAL)	C(ALA)	T(GLY)	A(LYS)	T(LEU)	G(VAL)	T(STOP)
	Livet (Rrs2)	G(ALA)	A(VAL)	C(SER)	C(VAL)	G(SER)	G(SER)	A(ARG)	C(ALA)	T(VAL)	G(VAL)	C(ALA)	T(GLY)	A(LYS)	T(LEU)	G(VAL)	T(STOP)
	Osiris (Rrs2)	G(ALA)	A(VAL)	C(SER)	C(VAL)	G(SER)	G(SER)	A(ARG)	C(ALA)	T(VAL)	G(VAL)	C(ALA)	T(GLY)	A(LYS)	T(LEU)	G(VAL)	T(STOP)
	Pewter (Rrs2)	G(ALA)	A(VAL)	C(SER)	C(VAL)	G(SER)	G(SER)	A(ARG)	C(ALA)	T(VAL)	G(VAL)	C(ALA)	T(GLY)	A(LYS)	T(LEU)	G(VAL)	T(STOP)
	PI452395 (Rrs2)	G(ALA)	A(VAL)	C(SER)	C(VAL)	G(SER)	G(SER)	A(ARG)	C(ALA)	T(VAL)	G(VAL)	C(ALA)	T(GLY)	A(LYS)	T(LEU)	G(VAL)	T(STOP)
	Turk x Atlas (Rrs2)	G(ALA)	A(VAL)	C(SER)	C(VAL)	G(SER)	G(SER)	A(ARG)	C(ALA)	T(VAL)	G(VAL)	C(ALA)	T(GLY)	A(LYS)	T(LEU)	G(VAL)	T(STOP)
	Wisconsin winter x Glabrion (Rrs2)	G(ALA)	A(VAL)	C(SER)	C(VAL)	G(SER)	G(SER)	A(ARG)	C(ALA)	T(VAL)	G(VAL)	C(ALA)	T(GLY)	A(LYS)	T(LEU)	G(VAL)	T(STOP)
Rrs2-	Abyssinian (HOR 5041)	G(ALA)	A(VAL)	C(SER)	C(VAL)	G(SER)	G(SER)	G(GLY)	C(ALA)	T(VAL)	G(VAL)	C(ALA)	A(GLY)	C(GLN)	T(LEU)	G(VAL)	T(STOP)
	Alexis	G(ALA)	A(VAL)	C(SER)	C(VAL)	G(SER)	G(SER)	G(GLY)	C(ALA)	T(VAL)	G(VAL)	C(ALA)	A(GLY)	C(GLN)	T(LEU)	G(VAL)	T(STOP)
	Atlas 68	G(ALA)	A(VAL)	C(SER)	C(VAL)	G(SER)	G(SER)	G(GLY)	C(ALA)	T(VAL)	G(VAL)	C(ALA)	A(GLY)	C(GLN)	T(LEU)	G(VAL)	T(STOP)
	Barke	G(ALA)	A(VAL)	C(SER)	C(VAL)	G(SER)	G(SER)	G(GLY)	C(ALA)	T(VAL)	G(VAL)	C(ALA)	A(GLY)	C(GLN)	T(LEU)	G(VAL)	T(STOP)
	Brier	G(ALA)	A(VAL)	C(SER)	G(VAL)	A(SER)	T(ILE)	G(GLY)	C(ALA)	T(VAL)	A(MET)	C(ALA)	T(GLY)	A(LYS)	T(LEU)	G(VAL)	T(STOP)
	Cebada Atlas	A(ALA)	A(VAL)	T(PHE)	C(VAL)	G(SER)	G(SER)	G(GLY)	C(ALA)	T(VAL)	G(VAL)	C(ALA)	T(GLY)	A(LYS)	T(LEU)	G(VAL)	T(STOP)
	CI11258	G(ALA)	A(VAL)	C(SER)	C(VAL)	G(SER)	G(SER)	G(GLY)	G(ALA)	C(ALA)	G(VAL)	C(ALA)	T(GLY)	A(LYS)	x	G(VAL)	T(STOP)
	Gairdner	G(ALA)	A(VAL)	C(SER)	C(VAL)	G(SER)	G(SER)	G(GLY)	C(ALA)	T(VAL)	G(VAL)	T(VAL)	A(GLY)	C(GLN)	T(LEU)	G(VAL)	T(STOP)
	Harrington	G(ALA)	A(VAL)	C(SER)	C(VAL)	G(SER)	G(SER)	G(GLY)	C(ALA)	T(VAL)	G(VAL)	C(ALA)	A(GLY)	C(GLN)	T(LEU)	G(VAL)	T(STOP)
	Hendrix	A(ALA)	T(VAL)	C(SER)	C(VAL)	G(SER)	G(SER)	G(GLY)	C(ALA)	T(VAL)	G(VAL)	C(ALA)	T(GLY)	A(LYS)	T(LEU)	T(PHE)	A(LYS)	A(LYS)	T(STOP)
	Hispont	G(ALA)	A(VAL)	C(SER)	C(VAL)	G(SER)	G(SER)	G(GLY)	C(ALA)	T(VAL)	G(VAL)	T(VAL)	A(GLY)	C(GLN)	T(LEU)	G(VAL)	T(STOP)
	Hudson	G(ALA)	A(VAL)	C(SER)	C(VAL)	G(SER)	G(SER)	G(GLY)	C(ALA)	T(VAL)	G(VAL)	C(ALA)	A(GLY)	C(GLN)	T(LEU)	G(VAL)	T(STOP)
	Jet	A(ALA)	T(VAL)	C(SER)	C(VAL)	G(SER)	G(SER)	G(GLY)	C(ALA)	T(VAL)	G(VAL)	C(ALA)	T(GLY)	A(LYS)	T(LEU)	T(PHE)	A(LYS)	A(LYS)	T(STOP)
	Morex	G(ALA)	A(VAL)	C(SER)	G(VAL)	A(SER)	T(ILE)	G(GLY)	C(ALA)	T(VAL)	A(MET)	C(ALA)	T(GLY)	A(LYS)	T(LEU)	G(VAL)	T(STOP)
	Nigrindum	A(ALA)	T(VAL)	C(SER)	C(VAL)	G(SER)	G(SER)	G(GLY)	C(ALA)	T(VAL)	G(VAL)	C(ALA)	T(GLY)	A(LYS)	T(LEU)	T(PHE)	A(LYS)	A(LYS)	T(STOP)
	Onslow	G(ALA)	A(VAL)	C(SER)	C(VAL)	G(SER)	G(SER)	G(GLY)	C(ALA)	T(VAL)	G(VAL)	T(VAL)	A(GLY)	C(GLN)	T(LEU)	G(VAL)	T(STOP)
	Opal	G(ALA)	A(VAL)	C(SER)	C(VAL)	G(SER)	G(SER)	G(GLY)	G(ALA)	C(ALA)	G(VAL)	C(ALA)	T(GLY)	A(LYS)	x	G(VAL)	T(STOP)
	Prestige	G(ALA)	A(VAL)	C(SER)	C(VAL)	G(SER)	G(SER)	G(GLY)	C(ALA)	T(VAL)	G(VAL)	C(ALA)	A(GLY)	C(GLN)	T(LEU)	G(VAL)	T(STOP)
	Quinn	A(ALA)	T(VAL)	C(SER)	C(VAL)	G(SER)	G(SER)	G(GLY)	C(ALA)	T(VAL)	G(VAL)	C(ALA)	T(GLY)	A(LYS)	T(LEU)	T(PHE)	A(LYS)	A(LYS)	T(STOP)
	Steffi	A(ALA)	T(VAL)	C(SER)	C(VAL)	G(SER)	G(SER)	G(GLY)	C(ALA)	T(VAL)	G(VAL)	C(ALA)	T(GLY)	A(LYS)	T(LEU)	T(PHE)	A(LYS)	A(LYS)	T(STOP)
	Steudelli	G(ALA)	A(VAL)	C(SER)	C(VAL)	G(SER)	G(SER)	G(GLY)	C(ALA)	T(VAL)	G(VAL)	C(ALA)	A(GLY)	C(GLN)	T(LEU)	G(VAL)	T(STOP)
	Turk 8886	G(ALA)	A(VAL)	C(SER)	C(VAL)	G(SER)	G(SER)	G(GLY)	C(ALA)	T(VAL)	G(VAL)	C(ALA)	A(GLY)	C(GLN)	T(LEU)	G(VAL)	T(STOP)
	2nd sequencing step
Rrs2+	Anakin	G(ALA)	A(VAL)	C(SER)	T(ALA)	G(VAL)	C(VAL)	G(SER)	G(SER)	A(ARG)	G(ASP)	G(VAL)	C(ALA)	T(GLY)	A(LYS)	G(VAL)	T(STOP)
	Atlas (Rrs2)	G(ALA)	A(VAL)	C(SER)	T(ALA)	G(VAL)	C(VAL)	G(SER)	G(SER)	A(ARG)	G(ASP)	G(VAL)	C(ALA)	T(GLY)	A(LYS)	G(VAL)	T(STOP)
	CI2235 (Rrs2)	G(ALA)	A(VAL)	C(SER)	T(ALA)	G(VAL)	C(VAL)	G(SER)	G(SER)	A(ARG)	G(ASP)	G(VAL)	C(ALA)	T(GLY)	A(LYS)	G(VAL)	T(STOP)
	Digger (Rrs2)	G(ALA)	A(VAL)	C(SER)	T(ALA)	G(VAL)	C(VAL)	G(SER)	G(SER)	A(ARG)	G(ASP)	G(VAL)	C(ALA)	T(GLY)	A(LYS)	G(VAL)	T(STOP)
	Gloriacome (Rrs2)	G(ALA)	A(VAL)	C(SER)	T(ALA)	G(VAL)	C(VAL)	G(SER)	G(SER)	A(ARG)	G(ASP)	G(VAL)	C(ALA)	T(GLY)	A(LYS)	G(VAL)	T(STOP)
	Escaldadura (Rrs2)	G(ALA)	A(VAL)	C(SER)	T(ALA)	G(VAL)	C(VAL)	G(SER)	G(SER)	A(ARG)	G(ASP)	G(VAL)	C(ALA)	T(GLY)	A(LYS)	G(VAL)	T(STOP)
	Hobbit	G(ALA)	A(VAL)	C(SER)	T(ALA)	G(VAL)	C(VAL)	G(SER)	G(SER)	A(ARG)	G(ASP)	G(VAL)	C(ALA)	T(GLY)	A(LYS)	G(VAL)	T(STOP)
	Landi	G(ALA)	A(VAL)	C(SER)	T(ALA)	G(VAL)	C(VAL)	G(SER)	G(SER)	A(ARG)	G(ASP)	G(VAL)	C(ALA)	T(GLY)	A(LYS)	G(VAL)	T(STOP)
Rrs2-	Alexis	G(ALA)	A(VAL)	C(SER)	T(ALA)	G(VAL)	C(VAL)	G(SER)	G(SER)	G(GLY)	G(ASP)	G(VAL)	C(ALA)	A(GLY)	C(GLN)	G(VAL)	T(STOP)
	Atlas 68	G(ALA)	A(VAL)	C(SER)	T(ALA)	G(VAL)	C(VAL)	G(SER)	G(SER)	G(GLY)	G(ASP)	G(VAL)	C(ALA)	A(GLY)	C(GLN)	G(VAL)	T(STOP)
	Brier	G(ALA)	A(VAL)	C(SER)	C(ALA)	C(LEU)	G(VAL)	A(SER)	T(ILE)	G(GLY)	G(ASP)	A(MET)	C(ALA)	T(GLY)	A(LYS)	G(VAL)	T(STOP)
	Cebada Atlas	A(ALA)	A(VAL)	T(PHE)	T(ALA)	G(VAL)	C(VAL)	G(SER)	G(SER)	G(GLY)	A(ASN)	G(VAL)	C(ALA)	T(GLY)	A(LYS)	G(VAL)	T(STOP)
	Hispont	G(ALA)	A(VAL)	C(SER)	T(ALA)	G(VAL)	C(VAL)	G(SER)	G(SER)	G(GLY)	G(ASP)	G(VAL)	T(VAL)	A(GLY)	C(GLN)	G(VAL)	T(STOP)
	Morex	G(ALA)	A(VAL)	C(SER)	C(ALA)	C(LEU)	G(VAL)	A(SER)	T(ILE)	G(GLY)	G(ASP)	A(MET)	C(ALA)	T(GLY)	A(LYS)	G(VAL)	T(STOP)
	Golden Promise	A(ALA)	T(VAL)	C(SER)	T(ALA)	G(VAL)	C(VAL)	G(SER)	G(SER)	G(GLY)	G(ASP)	G(VAL)	C(ALA)	T(GLY)	A(LYS)	T(PHE)	A(LYS)	A(LYS)	T(STOP)
	Quinn	A(ALA)	T(VAL)	C(SER)	T(ALA)	G(VAL)	C(VAL)	G(SER)	G(SER)	G(GLY)	G(ASP)	G(VAL)	C(ALA)	T(GLY)	A(LYS)	T(PHE)	A(LYS)	A(LYS)	T(STOP)
	Steffi	A(ALA)	T(VAL)	C(SER)	T(ALA)	G(VAL)	C(VAL)	G(SER)	G(SER)	G(GLY)	G(ASP)	G(VAL)	C(ALA)	T(GLY)	A(LYS)	T(PHE)	A(LYS)	A(LYS)	T(STOP)
	MATARVTAAFFSVAVMLLFVSIGAHAGGQGDELKVVDIVVETCKNASSSCRNRHLNVTQEFCVQTLRSDKRSSRAKDLLDLSLIAVDILKIRVAAAGGKVKEALQKAKKGSEEALGLRYCQVDYDVAVRTLGLCDAMLRDFHVPRGEDEDGPWPFELPDCVETATGHVSDCWGKLPLENYALIKESQELNKLGDLNNALLGPYDVNS.
	based on sequence of cv. Atlas (Rrs2+)

## Sheet: PEI3
		Start at ATG with position 1 (protein sequence below haplotype table: MKTVQ...)
bp		41	84	85	97	146	195	208	211	253	172	173	178	184	216	226	238	264	339	340	357	358	386	392	400	419	420	465	489	497	500	546
AS		14	28	29	33	49	65	70	71	85	91		93	95	106	109	113	122	147		153		162	164	167	173	174	189	197	199	200	216
Rrs2+	Anakin	n.a.	C(ALA)	G(ASP)	A(ILE)	C(SER)	A(SER)	A(THR)	G(ASP)	A(THR)	C(THR)	G(THR)	C(ALA)	A(ASP)	A(LYS)	C(THR)	C(ALA)	A(SER)	G(GLY)	T(GLY)	C(PRO)	C(PRO)	C(ALA)	G(LYS)	T(VAL)	G(ALA)	G(ALA)	n.a.	n.a.	n.a.	n.a.	n.a.
	Atlas (Rrs2)	n.a.	C(ALA)	G(ASP)	A(ILE)	C(SER)	A(SER)	A(THR)	G(ASP)	A(THR)	C(THR)	G(THR)	C(ALA)	A(ASP)	A(LYS)	C(THR)	C(ALA)	A(SER)	G(GLY)	T(GLY)	C(PRO)	C(PRO)	C(ALA)	G(LYS)	T(VAL)	G(ALA)	G(ALA)	n.a.	n.a.	n.a.	n.a.	n.a.
	Atlas 46 (Rrs2)	T(ILE)	C(ALA)	G(ASP)	A(ILE)	C(SER)	A(SER)	A(THR)	G(ASP)	A(THR)	C(THR)	G(THR)	C(ALA)	A(ASP)	A(LYS)	C(THR)	C(ALA)	A(SER)	G(GLY)	T(GLY)	C(PRO)	C(PRO)	C(ALA)	G(LYS)	T(VAL)	G(ALA)	G(ALA)	C(LEU)	C(LEU)	C(LEU)	C(PHE)	A(ASN)
	Atlas 54 (Rrs2)	T(ILE)	C(ALA)	G(ASP)	A(ILE)	C(SER)	A(SER)	A(THR)	G(ASP)	A(THR)	C(THR)	G(THR)	C(ALA)	A(ASP)	A(LYS)	C(THR)	C(ALA)	A(SER)	G(GLY)	T(GLY)	C(PRO)	C(PRO)	C(ALA)	G(LYS)	T(VAL)	G(ALA)	G(ALA)	C(LEU)	C(LEU)	C(LEU)	C(PHE)	A(ASN)
	CI2235 (Rrs2)	T(ILE)	C(ALA)	G(ASP)	A(ILE)	C(SER)	A(SER)	A(THR)	G(ASP)	A(THR)	C(THR)	G(THR)	C(ALA)	A(ASP)	A(LYS)	C(THR)	C(ALA)	A(SER)	G(GLY)	T(GLY)	C(PRO)	C(PRO)	C(ALA)	G(LYS)	T(VAL)	G(ALA)	G(ALA)	C(LEU)	C(LEU)	C(LEU)	C(PHE)	A(ASN)
	CI452395 (Rrs2)	T(ILE)	C(ALA)	G(ASP)	A(ILE)	C(SER)	A(SER)	A(THR)	G(ASP)	A(THR)	C(THR)	G(THR)	C(ALA)	A(ASP)	A(LYS)	C(THR)	C(ALA)	A(SER)	G(GLY)	T(GLY)	C(PRO)	C(PRO)	C(ALA)	G(LYS)	T(VAL)	G(ALA)	G(ALA)	C(LEU)	C(LEU)	C(LEU)	C(PHE)	A(ASN)
	Digger (Rrs2)	T(ILE)	C(ALA)	G(ASP)	A(ILE)	C(SER)	A(SER)	A(THR)	G(ASP)	A(THR)	C(THR)	G(THR)	C(ALA)	A(ASP)	A(LYS)	C(THR)	C(ALA)	A(SER)	G(GLY)	T(GLY)	C(PRO)	C(PRO)	C(ALA)	G(LYS)	T(VAL)	G(ALA)	G(ALA)	C(LEU)	C(LEU)	C(LEU)	C(PHE)	A(ASN)
	Gloriacome (Rrs2)	T(ILE)	C(ALA)	G(ASP)	A(ILE)	C(SER)	A(SER)	A(THR)	G(ASP)	A(THR)	C(THR)	G(THR)	C(ALA)	A(ASP)	A(LYS)	C(THR)	C(ALA)	A(SER)	G(GLY)	T(GLY)	C(PRO)	C(PRO)	C(ALA)	G(LYS)	T(VAL)	G(ALA)	G(ALA)	C(LEU)	C(LEU)	C(LEU)	C(PHE)	A(ASN)
	Escaldadura (Rrs2)	T(ILE)	C(ALA)	G(ASP)	A(ILE)	C(SER)	A(SER)	A(THR)	G(ASP)	A(THR)	C(THR)	G(THR)	C(ALA)	A(ASP)	A(LYS)	C(THR)	C(ALA)	A(SER)	G(GLY)	T(GLY)	C(PRO)	C(PRO)	C(ALA)	G(LYS)	T(VAL)	G(ALA)	G(ALA)	C(LEU)	C(LEU)	C(LEU)	C(PHE)	A(ASN)
	Forrest (Rrs2)	T(ILE)	C(ALA)	G(ASP)	A(ILE)	C(SER)	A(SER)	A(THR)	G(ASP)	A(THR)	C(THR)	G(THR)	C(ALA)	A(ASP)	A(LYS)	C(THR)	C(ALA)	A(SER)	G(GLY)	T(GLY)	C(PRO)	C(PRO)	C(ALA)	G(LYS)	T(VAL)	G(ALA)	G(ALA)	C(LEU)	C(LEU)	C(LEU)	C(PHE)	A(ASN)
	Hobbit	T(ILE)	C(ALA)	G(ASP)	A(ILE)	C(SER)	A(SER)	A(THR)	G(ASP)	A(THR)	C(THR)	G(THR)	C(ALA)	A(ASP)	A(LYS)	C(THR)	C(ALA)	A(SER)	G(GLY)	T(GLY)	C(PRO)	C(PRO)	C(ALA)	G(LYS)	T(VAL)	G(ALA)	G(ALA)	C(LEU)	C(LEU)	C(LEU)	C(PHE)	A(ASN)
	Landi	T(ILE)	C(ALA)	G(ASP)	A(ILE)	C(SER)	A(SER)	A(THR)	G(ASP)	A(THR)	C(THR)	G(THR)	C(ALA)	A(ASP)	A(LYS)	C(THR)	C(ALA)	A(SER)	G(GLY)	T(GLY)	C(PRO)	C(PRO)	C(ALA)	G(LYS)	T(VAL)	G(ALA)	G(ALA)	C(LEU)	C(LEU)	C(LEU)	C(PHE)	A(ASN)
	Livet (Rrs2)	T(ILE)	C(ALA)	G(ASP)	A(ILE)	C(SER)	A(SER)	A(THR)	G(ASP)	A(THR)	C(THR)	G(THR)	C(ALA)	A(ASP)	A(LYS)	C(THR)	C(ALA)	A(SER)	G(GLY)	T(GLY)	C(PRO)	C(PRO)	C(ALA)	G(LYS)	T(VAL)	G(ALA)	G(ALA)	C(LEU)	C(LEU)	C(LEU)	C(PHE)	A(ASN)
	Osiris (Rrs2)	T(ILE)	C(ALA)	G(ASP)	A(ILE)	C(SER)	A(SER)	A(THR)	G(ASP)	A(THR)	C(THR)	G(THR)	C(ALA)	A(ASP)	A(LYS)	C(THR)	C(ALA)	A(SER)	G(GLY)	T(GLY)	C(PRO)	C(PRO)	C(ALA)	G(LYS)	T(VAL)	G(ALA)	G(ALA)	C(LEU)	C(LEU)	C(LEU)	C(PHE)	A(ASN)
	Pewter (Rrs2)	T(ILE)	C(ALA)	G(ASP)	A(ILE)	C(SER)	A(SER)	A(THR)	G(ASP)	A(THR)	C(THR)	G(THR)	C(ALA)	A(ASP)	A(LYS)	C(THR)	C(ALA)	A(SER)	G(GLY)	T(GLY)	C(PRO)	C(PRO)	C(ALA)	G(LYS)	T(VAL)	G(ALA)	G(ALA)	C(LEU)	C(LEU)	C(LEU)	C(PHE)	A(ASN)
	PI452395 (Rrs2)	T(ILE)	C(ALA)	G(ASP)	A(ILE)	C(SER)	A(SER)	A(THR)	G(ASP)	A(THR)	C(THR)	G(THR)	C(ALA)	A(ASP)	A(LYS)	C(THR)	C(ALA)	A(SER)	G(GLY)	T(GLY)	C(PRO)	C(PRO)	C(ALA)	G(LYS)	T(VAL)	G(ALA)	G(ALA)	C(LEU)	C(LEU)	C(LEU)	C(PHE)	A(ASN)
	Turk x Atlas (Rrs2)	T(ILE)	C(ALA)	G(ASP)	A(ILE)	C(SER)	A(SER)	A(THR)	G(ASP)	A(THR)	C(THR)	G(THR)	C(ALA)	A(ASP)	A(LYS)	C(THR)	C(ALA)	A(SER)	G(GLY)	T(GLY)	C(PRO)	C(PRO)	C(ALA)	G(LYS)	T(VAL)	G(ALA)	G(ALA)	C(LEU)	C(LEU)	C(LEU)	C(PHE)	A(ASN)
	Wisconsin winter x Glabrion (Rrs2)	T(ILE)	C(ALA)	G(ASP)	A(ILE)	C(SER)	A(SER)	A(THR)	G(ASP)	A(THR)	C(THR)	G(THR)	C(ALA)	A(ASP)	A(LYS)	C(THR)	C(ALA)	A(SER)	G(GLY)	T(GLY)	C(PRO)	C(PRO)	C(ALA)	G(LYS)	T(VAL)	G(ALA)	G(ALA)	C(LEU)	C(LEU)	C(LEU)	C(PHE)	A(ASN)
Rrs2-	Abyssinian (HOR 5041)	T(ILE)	C(ALA)	A(ASN)	G(VAL)	T(PHE)	G(SER)	A(THR)	A(ASN)	G(ALA)	T(ILE)	T(ILE)	C(ALA)	C(ALA)	A(LYS)	C(THR)	C(ALA)	A(SER)	G(GLY)	T(GLY)	C(PRO)	C(PRO)	A(ALA)	C(ASN)	C(ALA)	T(ALA)	G(ALA)	C(LEU)	C(LEU)	C(LEU)	C(PHE)	A(ASN)
	Alexis	T(ILE)	C(ALA)	A(ASN)	G(VAL)	T(PHE)	G(SER)	A(THR)	A(ASN)	G(ALA)	T(ILE)	T(ILE)	C(ALA)	C(ALA)	A(LYS)	C(THR)	C(ALA)	A(SER)	G(GLY)	T(GLY)	C(PRO)	C(PRO)	A(ALA)	C(ASN)	C(ALA)	T(ALA)	G(ALA)	C(LEU)	C(LEU)	C(LEU)	C(PHE)	A(ASN)
	Atlas 68	T(ILE)	C(ALA)	A(ASN)	G(VAL)	T(PHE)	G(SER)	A(THR)	A(ASN)	G(ALA)	T(ILE)	T(ILE)	C(ALA)	C(ALA)	A(LYS)	C(THR)	C(ALA)	A(SER)	G(GLY)	T(GLY)	C(PRO)	C(PRO)	A(ALA)	C(ASN)	C(ALA)	T(ALA)	G(ALA)	C(LEU)	C(LEU)	C(LEU)	C(PHE)	A(ASN)
	Barke	T(ILE)	C(ALA)	A(ASN)	G(VAL)	T(PHE)	G(SER)	A(THR)	A(ASN)	G(ALA)	T(ILE)	T(ILE)	C(ALA)	C(ALA)	A(LYS)	C(THR)	C(ALA)	A(SER)	G(GLY)	T(GLY)	C(PRO)	C(PRO)	A(ALA)	C(ASN)	C(ALA)	T(ALA)	G(ALA)	C(LEU)	C(LEU)	C(LEU)	C(PHE)	A(ASN)
	Brier	T(ILE)	G(ALA)	G(ASP)	G(VAL)	T(PHE)	A(SER)	G(ALA)	G(ASP)	G(ALA)	C(THR)	G(THR)	T(VAL)	C(ALA)	A(LYS)	T(ILE)	C(ALA)	A(SER)	C(PRO)	C(PRO)	A(ILE)	T(ILE)	C(ALA)	C(ASN)	C(ALA)	G(ALA)	T(SER)	T(PHE)	T(LEU)	T(LEU)	T(PHE)	G(ASP)
	Cebada Atlas	T(ILE)	C(ALA)	G(ASP)	A(ILE)	C(SER)	A(SER)	A(THR)	G(ASP)	A(THR)	C(THR)	G(THR)	C(ALA)	A(ASP)	G(GLU)	C(THR)	C(ALA)	A(SER)	G(GLY)	T(GLY)	C(PRO)	C(PRO)	C(ALA)	G(LYS)	T(VAL)	G(ALA)	G(ALA)	C(LEU)	C(LEU)	C(LEU)	C(PHE)	A(ASN)
	CI11258	T(ILE)	C(ALA)	A(ASN)	G(VAL)	T(PHE)	A(SER)	A(THR)	A(ASN)	A(THR)	T(ILE)	T(ILE)	C(ALA)	C(ALA)	A(LYS)	C(THR)	C(ALA)	G(GLY)	G(GLY)	T(GLY)	C(PRO)	C(PRO)	A(ALA)	C(ASN)	C(ALA)	T(ALA)	G(ALA)	C(LEU)	C(LEU)	C(LEU)	C(PHE)	A(ASN)
	Gairdner	T(ILE)	C(ALA)	A(ASN)	G(VAL)	T(PHE)	G(SER)	A(THR)	A(ASN)	G(ALA)	T(ILE)	T(ILE)	C(ALA)	C(ALA)	A(LYS)	C(THR)	C(ALA)	A(SER)	G(GLY)	T(GLY)	C(PRO)	C(PRO)	A(ALA)	C(ASN)	C(ALA)	T(ALA)	G(ALA)	C(LEU)	C(LEU)	C(LEU)	C(PHE)	A(ASN)
	Golden Promise	C(THR)	C(ALA)	A(ASN)	G(VAL)	T(PHE)	A(SER)	A(THR)	A(ASN)	A(THR)	T(ILE)	T(ILE)	C(ALA)	C(ALA)	A(LYS)	C(THR)	T(VAL)	A(SER)	G(GLY)	T(GLY)	C(PRO)	C(PRO)	A(ALA)	C(ASN)	C(ALA)	T(ALA)	G(ALA)	C(LEU)	C(LEU)	C(LEU)	C(PHE)	A(ASN)
	Harrington	T(ILE)	C(ALA)	A(ASN)	G(VAL)	T(PHE)	G(SER)	A(THR)	A(ASN)	G(ALA)	T(ILE)	T(ILE)	C(ALA)	C(ALA)	A(LYS)	C(THR)	C(ALA)	A(SER)	G(GLY)	T(GLY)	C(PRO)	C(PRO)	A(ALA)	C(ASN)	C(ALA)	T(ALA)	G(ALA)	C(LEU)	C(LEU)	C(LEU)	C(PHE)	A(ASN)
	Hendrix	C(THR)	C(ALA)	A(ASN)	G(VAL)	T(PHE)	A(SER)	A(THR)	A(ASN)	A(THR)	T(ILE)	T(ILE)	C(ALA)	C(ALA)	A(LYS)	C(THR)	T(VAL)	A(SER)	G(GLY)	T(GLY)	C(PRO)	C(PRO)	A(ALA)	C(ASN)	C(ALA)	T(ALA)	G(ALA)	C(LEU)	C(LEU)	C(LEU)	C(PHE)	A(ASN)
	Hispont	T(ILE)	C(ALA)	A(ASN)	G(VAL)	T(PHE)	G(SER)	A(THR)	A(ASN)	G(ALA)	T(ILE)	T(ILE)	C(ALA)	C(ALA)	A(LYS)	C(THR)	C(ALA)	A(SER)	G(GLY)	T(GLY)	C(PRO)	C(PRO)	A(ALA)	C(ASN)	C(ALA)	T(ALA)	G(ALA)	C(LEU)	C(LEU)	C(LEU)	C(PHE)	A(ASN)
	Hudson	T(ILE)	C(ALA)	A(ASN)	G(VAL)	T(PHE)	G(SER)	A(THR)	A(ASN)	G(ALA)	T(ILE)	T(ILE)	C(ALA)	C(ALA)	A(LYS)	C(THR)	C(ALA)	A(SER)	G(GLY)	T(GLY)	C(PRO)	C(PRO)	A(ALA)	C(ASN)	C(ALA)	T(ALA)	G(ALA)	C(LEU)	C(LEU)	C(LEU)	C(PHE)	A(ASN)
	Jet	C(THR)	C(ALA)	A(ASN)	G(VAL)	T(PHE)	A(SER)	A(THR)	A(ASN)	A(THR)	T(ILE)	T(ILE)	C(ALA)	C(ALA)	A(LYS)	C(THR)	T(VAL)	A(SER)	G(GLY)	T(GLY)	C(PRO)	C(PRO)	A(ALA)	C(ASN)	C(ALA)	T(ALA)	G(ALA)	C(LEU)	C(LEU)	C(LEU)	C(PHE)	A(ASN)
	Morex	T(ILE)	G(ALA)	G(ASP)	G(VAL)	T(PHE)	A(SER)	G(ALA)	G(ASP)	G(ALA)	C(THR)	G(THR)	T(VAL)	C(ALA)	A(LYS)	T(ILE)	C(ALA)	A(SER)	C(PRO)	C(PRO)	A(ILE)	T(ILE)	C(ALA)	C(ASN)	C(ALA)	G(ALA)	T(SER)	T(PHE)	T(LEU)	T(LEU)	T(PHE)	G(ASP)
	Nigrindum	C(THR)	C(ALA)	A(ASN)	G(VAL)	T(PHE)	A(SER)	A(THR)	A(ASN)	A(THR)	T(ILE)	T(ILE)	C(ALA)	C(ALA)	A(LYS)	C(THR)	T(VAL)	A(SER)	G(GLY)	T(GLY)	C(PRO)	C(PRO)	A(ALA)	C(ASN)	C(ALA)	T(ALA)	G(ALA)	C(LEU)	C(LEU)	C(LEU)	C(PHE)	A(ASN)
	Onslow	T(ILE)	C(ALA)	A(ASN)	G(VAL)	T(PHE)	G(SER)	A(THR)	A(ASN)	G(ALA)	T(ILE)	T(ILE)	C(ALA)	C(ALA)	A(LYS)	C(THR)	C(ALA)	A(SER)	G(GLY)	T(GLY)	C(PRO)	C(PRO)	A(ALA)	C(ASN)	C(ALA)	T(ALA)	G(ALA)	C(LEU)	C(LEU)	C(LEU)	C(PHE)	A(ASN)
	Opal	T(ILE)	C(ALA)	A(ASN)	G(VAL)	T(PHE)	A(SER)	A(THR)	A(ASN)	A(THR)	T(ILE)	T(ILE)	C(ALA)	C(ALA)	A(LYS)	C(THR)	C(ALA)	G(GLY)	G(GLY)	T(GLY)	C(PRO)	C(PRO)	A(ALA)	C(ASN)	C(ALA)	T(ALA)	G(ALA)	C(LEU)	C(LEU)	C(LEU)	C(PHE)	A(ASN)
	Prestige	T(ILE)	C(ALA)	A(ASN)	G(VAL)	T(PHE)	G(SER)	A(THR)	A(ASN)	G(ALA)	T(ILE)	T(ILE)	C(ALA)	C(ALA)	A(LYS)	C(THR)	C(ALA)	A(SER)	G(GLY)	T(GLY)	C(PRO)	C(PRO)	A(ALA)	C(ASN)	C(ALA)	T(ALA)	G(ALA)	C(LEU)	C(LEU)	C(LEU)	C(PHE)	A(ASN)
	Quinn	C(THR)	C(ALA)	A(ASN)	G(VAL)	T(PHE)	A(SER)	A(THR)	A(ASN)	A(THR)	T(ILE)	T(ILE)	C(ALA)	C(ALA)	A(LYS)	C(THR)	T(VAL)	A(SER)	G(GLY)	T(GLY)	C(PRO)	C(PRO)	A(ALA)	C(ASN)	C(ALA)	T(ALA)	G(ALA)	C(LEU)	C(LEU)	C(LEU)	C(PHE)	A(ASN)
	Steffi	C(THR)	C(ALA)	A(ASN)	G(VAL)	T(PHE)	A(SER)	A(THR)	A(ASN)	A(THR)	T(ILE)	T(ILE)	C(ALA)	C(ALA)	A(LYS)	C(THR)	T(VAL)	A(SER)	G(GLY)	T(GLY)	C(PRO)	C(PRO)	A(ALA)	C(ASN)	C(ALA)	T(ALA)	G(ALA)	C(LEU)	C(LEU)	C(LEU)	C(PHE)	A(ASN)
	Steudelli	T(ILE)	C(ALA)	A(ASN)	G(VAL)	T(PHE)	G(SER)	A(THR)	A(ASN)	G(ALA)	T(ILE)	T(ILE)	C(ALA)	C(ALA)	A(LYS)	C(THR)	C(ALA)	A(SER)	G(GLY)	T(GLY)	C(PRO)	C(PRO)	A(ALA)	C(ASN)	C(ALA)	T(ALA)	G(ALA)	C(LEU)	C(LEU)	C(LEU)	C(PHE)	A(ASN)
	Turk 8886	T(ILE)	C(ALA)	A(ASN)	G(VAL)	T(PHE)	G(SER)	A(THR)	A(ASN)	G(ALA)	T(ILE)	T(ILE)	C(ALA)	C(ALA)	A(LYS)	C(THR)	C(ALA)	A(SER)	G(GLY)	T(GLY)	C(PRO)	C(PRO)	A(ALA)	C(ASN)	C(ALA)	T(ALA)	G(ALA)	C(LEU)	C(LEU)	C(LEU)	C(PHE)	A(ASN)
	MKTVQPISLAFSGIVIILLCTTITAQAADTKPIASGIILEACKNVSSDSFKVRFTHDFCVSTLQSDNRSTDAKDYRILALVAVDTMKSQATAATDKVEKLIQGATKDKTATRALGFCRVDYSGMVSTLEICHDIIQSFEIRKGNEGVTPFLLPGCIEKTTKAIKDCVDKTEFAAISVGLMKEYEDLSMLANLSSSLLLLFITSPPPRGLGLDIPSN.
	based on sequence of cv. Atlas (Rrs2+)

## Sheet: PEI4
		Sequencing results for all resistant cultivars as well as susceptible Alexis, Barke and Turk8886
		(Some silent mutations (AS green coloured) does not affect the protein sequence, whereas the replacement of a certain AS (red coloured) due to a SNP cause a change)
	protein sequence: LASLATIYHTNTNGTIIFSTIALMLLSVTMTAQADGS?GGMPKANELMEEACKNASINNPHVDPVTEEFCLRTLLSDNRSMEAKDLRELLLVAVDILRARVAATGGMVNKMLENTRKGTVPMRVLSFCEVDYESMLSILKICDAMIRDYQGGEGGLRSNELASYVDMAYDCVDECGSELD?MPLAGALVNENN?LGMLVKLNTALVAPRRFLE.
sequenced bp:		30	112	312	360	542	580
Rrs2+	Anakin	C(THR)	G(GLY)	A(ALA)	G(VAL)	T(VAL)	G(GLU)
	Atlas (Rrs2)	C(THR)	G(GLY)	A(ALA)	G(VAL)	T(VAL)	G(GLU)
	Atlas 46 (Rrs2)	C(THR)	G(GLY)	A(ALA)	G(VAL)	T(VAL)	G(GLU)
	Atlas 54 (Rrs2)	C(THR)	G(GLY)	A(ALA)	G(VAL)	T(VAL)	G(GLU)
	CI2235 (Rrs2)	C(THR)	G(GLY)	A(ALA)	G(VAL)	T(VAL)	G(GLU)
	CI452395 (Rrs2)	C(THR)	G(GLY)	A(ALA)	G(VAL)	T(VAL)	G(GLU)
	Digger (Rrs2)	C(THR)	G(GLY)	A(ALA)	G(VAL)	T(VAL)	G(GLU)
	Gloriacome (Rrs2)	C(THR)	G(GLY)	A(ALA)	G(VAL)	T(VAL)	G(GLU)
	Escaldadura (Rrs2)	C(THR)	G(GLY)	A(ALA)	G(VAL)	T(VAL)	G(GLU)
	Forrest (Rrs2)	C(THR)	G(GLY)	A(ALA)	G(VAL)	T(VAL)	G(GLU)
	Hobbit	C(THR)	G(GLY)	A(ALA)	G(VAL)	T(VAL)	G(GLU)
	Landi	C(THR)	G(GLY)	A(ALA)	G(VAL)	T(VAL)	G(GLU)
	Livet (Rrs2)	C(THR)	G(GLY)	A(ALA)	G(VAL)	T(VAL)	G(GLU)
	Osiris (Rrs2)	C(THR)	G(GLY)	A(ALA)	G(VAL)	T(VAL)	G(GLU)
	Pewter (Rrs2)	C(THR)	G(GLY)	A(ALA)	G(VAL)	T(VAL)	G(GLU)
	PI452395 (Rrs2)	C(THR)	G(GLY)	A(ALA)	G(VAL)	T(VAL)	G(GLU)
	Turk x Atlas (Rrs2)	C(THR)	G(GLY)	A(ALA)	G(VAL)	T(VAL)	G(GLU)
	Wisconsin winter x Glabrion (Rrs2)	C(THR)	G(GLY)	A(ALA)	G(VAL)	T(VAL)	G(GLU)
Rrs2-	Alexis	G(THR)	C(ARG)	G(ALA)	A(VAL)	G(GLY)	A(LYS)
	Barke	G(THR)	C(ARG)	G(ALA)	A(VAL)	G(GLY)	A(LYS)
	Turk 8886	G(THR)	C(ARG)	G(ALA)	G(VAL)	G(GLY)	A(LYS)
		Sequencing results for all resistant cultivars as well as susceptible cultivars with an 2bp (AT) insertion
		(Some silent mutations (AS green coloured) does not affect the protein sequence, whereas the replacement of a certain AS (red coloured) due to a SNP cause a change)
	protein sequence: LASLATIYHTNTNGTIIFSTIALMLLSVTMTAQADGS?GGMPKANELMEEACKNASINNPHVDPVTEEFCLRTL?SDNRSMEAKDLRELLLVAVDILRARVAATGGMVNKMLENTRKGTVPMRVLSFCEVDYESMLSILKICDAMIRDYQGGEGGLRSNELASYVDMAYDCVDECGSELD?MPLAGALVNENN?LGICWLN.
sequenced bp:		30	112	223	249	542	580	591	592
Rrs2+	Anakin	C(THR)	G(GLY)	C(LEU)	A(ALA)	T(VAL)	G(GLU)	G(GLY)	C(LEU)
	Atlas (Rrs2)	C(THR)	G(GLY)	C(LEU)	A(ALA)	T(VAL)	G(GLU)	G(GLY)	C(LEU)
	Atlas 46 (Rrs2)	C(THR)	G(GLY)	C(LEU)	A(ALA)	T(VAL)	G(GLU)	G(GLY)	C(LEU)
	Atlas 54 (Rrs2)	C(THR)	G(GLY)	C(LEU)	A(ALA)	T(VAL)	G(GLU)	G(GLY)	C(LEU)
	CI2235 (Rrs2)	C(THR)	G(GLY)	C(LEU)	A(ALA)	T(VAL)	G(GLU)	G(GLY)	C(LEU)
	CI452395 (Rrs2)	C(THR)	G(GLY)	C(LEU)	A(ALA)	T(VAL)	G(GLU)	G(GLY)	C(LEU)
	Digger (Rrs2)	C(THR)	G(GLY)	C(LEU)	A(ALA)	T(VAL)	G(GLU)	G(GLY)	C(LEU)
	Gloriacome (Rrs2)	C(THR)	G(GLY)	C(LEU)	A(ALA)	T(VAL)	G(GLU)	G(GLY)	C(LEU)
	Escaldadura (Rrs2)	C(THR)	G(GLY)	C(LEU)	A(ALA)	T(VAL)	G(GLU)	G(GLY)	C(LEU)
	Forrest (Rrs2)	C(THR)	G(GLY)	C(LEU)	A(ALA)	T(VAL)	G(GLU)	G(GLY)	C(LEU)
	Hobbit	C(THR)	G(GLY)	C(LEU)	A(ALA)	T(VAL)	G(GLU)	G(GLY)	C(LEU)
	Landi	C(THR)	G(GLY)	C(LEU)	A(ALA)	T(VAL)	G(GLU)	G(GLY)	C(LEU)
	Livet (Rrs2)	C(THR)	G(GLY)	C(LEU)	A(ALA)	T(VAL)	G(GLU)	G(GLY)	C(LEU)
	Osiris (Rrs2)	C(THR)	G(GLY)	C(LEU)	A(ALA)	T(VAL)	G(GLU)	G(GLY)	C(LEU)
	Pewter (Rrs2)	C(THR)	G(GLY)	C(LEU)	A(ALA)	T(VAL)	G(GLU)	G(GLY)	C(LEU)
	PI452395 (Rrs2)	C(THR)	G(GLY)	C(LEU)	A(ALA)	T(VAL)	G(GLU)	G(GLY)	C(LEU)
	Turk x Atlas (Rrs2)	C(THR)	G(GLY)	C(LEU)	A(ALA)	T(VAL)	G(GLU)	G(GLY)	C(LEU)
	Wisconsin winter x Glabrion (Rrs2)	C(THR)	G(GLY)	C(LEU)	A(ALA)	T(VAL)	G(GLU)	G(GLY)	C(LEU)
Rrs2-	Abyssinian (HOR 5041)	G(THR)	C(ARG)	A(MET)	G(ALA)	G(GLY)	A(LYS)	A(ILE)	T(CYS)
	Atlas 68	G(THR)	C(ARG)	A(MET)	G(ALA)	G(GLY)	A(LYS)	A(ILE)	T(CYS)
	Harrington	G(THR)	C(ARG)	A(MET)	G(ALA)	G(GLY)	A(LYS)	A(ILE)	T(CYS)
	Hudson	G(THR)	C(ARG)	A(MET)	G(ALA)	G(GLY)	A(LYS)	A(ILE)	T(CYS)
	Prestige	G(THR)	C(ARG)	A(MET)	G(ALA)	G(GLY)	A(LYS)	A(ILE)	T(CYS)
	Steudelli	G(THR)	C(ARG)	A(MET)	G(ALA)	G(GLY)	A(LYS)	A(ILE)	T(CYS)
		Sequencing results for all resistant cultivars as well as susceptible cultivars with an 4bp (ACGG) insertion
		(Some silent mutations (AS green coloured) does not affect the protein sequence, whereas the replacement of a certain AS (red coloured) due to a SNP cause a change)
	protein sequence: LASLATIYHTNTNGTIIFSTIALMLLSVTMTAQADGSGGGMPKANELMEEACKNASINNPHV?PVTEEFCLRTLLSDNRSMEAKDLRELLLVAVDILRARVAATGGMVNKMLENTRKGTVPMRVLSF?EVDYESMLSILKICDAMIRDYQGGEGGLRSNELASYVDMAYDCVDECGSELDVRYAPGGGSCQRKQ.
sequenced bp:		188	249	383	543	544	545	546
Rrs2+	Anakin	A(ASP)	A(ALA)	G(CYS)	T(VAL)	A(MET)	T(MET)	G(MET)
	Atlas (Rrs2)	A(ASP)	A(ALA)	G(CYS)	T(VAL)	A(MET)	T(MET)	G(MET)
	Atlas 46 (Rrs2)	A(ASP)	A(ALA)	G(CYS)	T(VAL)	A(MET)	T(MET)	G(MET)
	Atlas 54 (Rrs2)	A(ASP)	A(ALA)	G(CYS)	T(VAL)	A(MET)	T(MET)	G(MET)
	CI2235 (Rrs2)	A(ASP)	A(ALA)	G(CYS)	T(VAL)	A(MET)	T(MET)	G(MET)
	CI452395 (Rrs2)	A(ASP)	A(ALA)	G(CYS)	T(VAL)	A(MET)	T(MET)	G(MET)
	Digger (Rrs2)	A(ASP)	A(ALA)	G(CYS)	T(VAL)	A(MET)	T(MET)	G(MET)
	Gloriacome (Rrs2)	A(ASP)	A(ALA)	G(CYS)	T(VAL)	A(MET)	T(MET)	G(MET)
	Escaldadura (Rrs2)	A(ASP)	A(ALA)	G(CYS)	T(VAL)	A(MET)	T(MET)	G(MET)
	Forrest (Rrs2)	A(ASP)	A(ALA)	G(CYS)	T(VAL)	A(MET)	T(MET)	G(MET)
	Hobbit	A(ASP)	A(ALA)	G(CYS)	T(VAL)	A(MET)	T(MET)	G(MET)
	Landi	A(ASP)	A(ALA)	G(CYS)	T(VAL)	A(MET)	T(MET)	G(MET)
	Livet (Rrs2)	A(ASP)	A(ALA)	G(CYS)	T(VAL)	A(MET)	T(MET)	G(MET)
	Osiris (Rrs2)	A(ASP)	A(ALA)	G(CYS)	T(VAL)	A(MET)	T(MET)	G(MET)
	Pewter (Rrs2)	A(ASP)	A(ALA)	G(CYS)	T(VAL)	A(MET)	T(MET)	G(MET)
	PI452395 (Rrs2)	A(ASP)	A(ALA)	G(CYS)	T(VAL)	A(MET)	T(MET)	G(MET)
	Turk x Atlas (Rrs2)	A(ASP)	A(ALA)	G(CYS)	T(VAL)	A(MET)	T(MET)	G(MET)
	Wisconsin winter x Glabrion (Rrs2)	A(ASP)	A(ALA)	G(CYS)	T(VAL)	A(MET)	T(MET)	G(MET)
Rrs2-	Hendrix	G(GLY)	G(ALA)	T(PHE)	A(VAL)	C(ARG)	G(ARG)	G(ARG)
	Jet	G(GLY)	G(ALA)	T(PHE)	A(VAL)	C(ARG)	G(ARG)	G(ARG)
	Nigrindum	G(GLY)	G(ALA)	T(PHE)	A(VAL)	C(ARG)	G(ARG)	G(ARG)
	Golden Promise	G(GLY)	G(ALA)	T(PHE)	A(VAL)	C(ARG)	G(ARG)	G(ARG)
	Quinn	G(GLY)	G(ALA)	T(PHE)	A(VAL)	C(ARG)	G(ARG)	G(ARG)
	Steffi	G(GLY)	G(ALA)	T(PHE)	A(VAL)	C(ARG)	G(ARG)	G(ARG)
		Sequencing results for all resistant cultivars as well as susceptible cultivars with a 1bp (C) insertion
		(Some silent mutations (AS green coloured) does not affect the protein sequence, whereas the replacement of a certain AS (red coloured) due to a SNP cause a change)
	protein sequence: MATI?FSTIALMLLSVTMTAQADGSGGGMPKAN?LMEEACKNASINNPHVDPVTEEFCLRTL?SDNRSMEAKDLRELLLV?VDILRARVAATG?MVNKMLENTRKGT?PMRVLSFC?VDYESMLSILKICDAMIRDYQGGEGGLRSNELAS?VDMAYDCVDECGSEL??MP?AGALVNENNELGMLVKLNTALVAPRRFLE.
sequenced bp:		43	50	67	139	142	169	225	250	279	317	359	370	388	454	492	540	541	543	551	604	616	637
Rrs2+	Anakin	-(GLY)	A(ILE)	C(ALA)	A(GLU)	T(LEU)	A(SER)	T(LEU)	A(ALA)	C(ALA)	G(GLY)	G(VAL)	T(ARG)	A(GLU)	T(GLY)	A(TYR)	A(ASP)	C(ASP)	T(VAL)	C(LEU)	A(LEU)	G(LEU)	T(LEU)
	Atlas (Rrs2)	-(GLY)	A(ILE)	C(ALA)	A(GLU)	T(LEU)	A(SER)	T(LEU)	A(ALA)	C(ALA)	G(GLY)	G(VAL)	T(ARG)	A(GLU)	T(GLY)	A(TYR)	A(ASP)	C(ASP)	T(VAL)	C(LEU)	A(LEU)	G(LEU)	T(LEU)
	Atlas 46 (Rrs2)	-(GLY)	A(ILE)	C(ALA)	A(GLU)	T(LEU)	A(SER)	T(LEU)	A(ALA)	C(ALA)	G(GLY)	G(VAL)	T(ARG)	A(GLU)	T(GLY)	A(TYR)	A(ASP)	C(ASP)	T(VAL)	C(LEU)	A(LEU)	G(LEU)	T(LEU)
	Atlas 54 (Rrs2)	-(GLY)	A(ILE)	C(ALA)	A(GLU)	T(LEU)	A(SER)	T(LEU)	A(ALA)	C(ALA)	G(GLY)	G(VAL)	T(ARG)	A(GLU)	T(GLY)	A(TYR)	A(ASP)	C(ASP)	T(VAL)	C(LEU)	A(LEU)	G(LEU)	T(LEU)
	CI2235 (Rrs2)	-(GLY)	A(ILE)	C(ALA)	A(GLU)	T(LEU)	A(SER)	T(LEU)	A(ALA)	C(ALA)	G(GLY)	G(VAL)	T(ARG)	A(GLU)	T(GLY)	A(TYR)	A(ASP)	C(ASP)	T(VAL)	C(LEU)	A(LEU)	G(LEU)	T(LEU)
	CI452395 (Rrs2)	-(GLY)	A(ILE)	C(ALA)	A(GLU)	T(LEU)	A(SER)	T(LEU)	A(ALA)	C(ALA)	G(GLY)	G(VAL)	T(ARG)	A(GLU)	T(GLY)	A(TYR)	A(ASP)	C(ASP)	T(VAL)	C(LEU)	A(LEU)	G(LEU)	T(LEU)
	Digger (Rrs2)	-(GLY)	A(ILE)	C(ALA)	A(GLU)	T(LEU)	A(SER)	T(LEU)	A(ALA)	C(ALA)	G(GLY)	G(VAL)	T(ARG)	A(GLU)	T(GLY)	A(TYR)	A(ASP)	C(ASP)	T(VAL)	C(LEU)	A(LEU)	G(LEU)	T(LEU)
	Gloriacome (Rrs2)	-(GLY)	A(ILE)	C(ALA)	A(GLU)	T(LEU)	A(SER)	T(LEU)	A(ALA)	C(ALA)	G(GLY)	G(VAL)	T(ARG)	A(GLU)	T(GLY)	A(TYR)	A(ASP)	C(ASP)	T(VAL)	C(LEU)	A(LEU)	G(LEU)	T(LEU)
	Escaldadura (Rrs2)	-(GLY)	A(ILE)	C(ALA)	A(GLU)	T(LEU)	A(SER)	T(LEU)	A(ALA)	C(ALA)	G(GLY)	G(VAL)	T(ARG)	A(GLU)	T(GLY)	A(TYR)	A(ASP)	C(ASP)	T(VAL)	C(LEU)	A(LEU)	G(LEU)	T(LEU)
	Forrest (Rrs2)	-(GLY)	A(ILE)	C(ALA)	A(GLU)	T(LEU)	A(SER)	T(LEU)	A(ALA)	C(ALA)	G(GLY)	G(VAL)	T(ARG)	A(GLU)	T(GLY)	A(TYR)	A(ASP)	C(ASP)	T(VAL)	C(LEU)	A(LEU)	G(LEU)	T(LEU)
	Hobbit	-(GLY)	A(ILE)	C(ALA)	A(GLU)	T(LEU)	A(SER)	T(LEU)	A(ALA)	C(ALA)	G(GLY)	G(VAL)	T(ARG)	A(GLU)	T(GLY)	A(TYR)	A(ASP)	C(ASP)	T(VAL)	C(LEU)	A(LEU)	G(LEU)	T(LEU)
	Landi	-(GLY)	A(ILE)	C(ALA)	A(GLU)	T(LEU)	A(SER)	T(LEU)	A(ALA)	C(ALA)	G(GLY)	G(VAL)	T(ARG)	A(GLU)	T(GLY)	A(TYR)	A(ASP)	C(ASP)	T(VAL)	C(LEU)	A(LEU)	G(LEU)	T(LEU)
	Livet (Rrs2)	-(GLY)	A(ILE)	C(ALA)	A(GLU)	T(LEU)	A(SER)	T(LEU)	A(ALA)	C(ALA)	G(GLY)	G(VAL)	T(ARG)	A(GLU)	T(GLY)	A(TYR)	A(ASP)	C(ASP)	T(VAL)	C(LEU)	A(LEU)	G(LEU)	T(LEU)
	Osiris (Rrs2)	-(GLY)	A(ILE)	C(ALA)	A(GLU)	T(LEU)	A(SER)	T(LEU)	A(ALA)	C(ALA)	G(GLY)	G(VAL)	T(ARG)	A(GLU)	T(GLY)	A(TYR)	A(ASP)	C(ASP)	T(VAL)	C(LEU)	A(LEU)	G(LEU)	T(LEU)
	Pewter (Rrs2)	-(GLY)	A(ILE)	C(ALA)	A(GLU)	T(LEU)	A(SER)	T(LEU)	A(ALA)	C(ALA)	G(GLY)	G(VAL)	T(ARG)	A(GLU)	T(GLY)	A(TYR)	A(ASP)	C(ASP)	T(VAL)	C(LEU)	A(LEU)	G(LEU)	T(LEU)
	PI452395 (Rrs2)	-(GLY)	A(ILE)	C(ALA)	A(GLU)	T(LEU)	A(SER)	T(LEU)	A(ALA)	C(ALA)	G(GLY)	G(VAL)	T(ARG)	A(GLU)	T(GLY)	A(TYR)	A(ASP)	C(ASP)	T(VAL)	C(LEU)	A(LEU)	G(LEU)	T(LEU)
	Turk x Atlas (Rrs2)	-(GLY)	A(ILE)	C(ALA)	A(GLU)	T(LEU)	A(SER)	T(LEU)	A(ALA)	C(ALA)	G(GLY)	G(VAL)	T(ARG)	A(GLU)	T(GLY)	A(TYR)	A(ASP)	C(ASP)	T(VAL)	C(LEU)	A(LEU)	G(LEU)	T(LEU)
	Wisconsin winter x Glabrion (Rrs2)	-(GLY)	A(ILE)	C(ALA)	A(GLU)	T(LEU)	A(SER)	T(LEU)	A(ALA)	C(ALA)	G(GLY)	G(VAL)	T(ARG)	A(GLU)	T(GLY)	A(TYR)	A(ASP)	C(ASP)	T(VAL)	C(LEU)	A(LEU)	G(LEU)	T(LEU)
Rrs2-	Brier	C(ALA)	G(VAL)	G(ALA)	C(ASP)	C(LEU)	G(SER)	A(GLN)	T(ALA)	T(ALA)	G(GLY)	A(MET)	G(ARG)	T(ASP)	C(GLY)	G(CYS)	A(GLU)	G(GLU)	G(GLY)	G(VAL)	G(LEU)	A(LEU)	G(LEU)
	Cebada Atlas	C(ALA)	A(ILE)	C(ALA)	C(ASP)	C(LEU)	G(SER)	A(GLN)	T(ALA)	C(ALA)	C(ARG)	G(VAL)	C(ARG)	A(GLU)	C(GLY)	G(CYS)	T(VAL)	C(VAL)	G(GLY)	G(VAL)	G(LEU)	G(LEU)	G(LEU)
	Morex	C(ALA)	G(VAL)	G(ALA)	C(ASP)	C(LEU)	G(SER)	A(GLN)	T(ALA)	T(ALA)	G(GLY)	A(MET)	G(ARG)	T(ASP)	C(GLY)	G(CYS)	T(VAL)	C(VAL)	G(GLY)	G(VAL)	G(LEU)	A(LEU)	G(LEU)
		Summarized results for resistant and susceptible cultivars
		(amino acid sequence)
																	InDel(1bp)																								InDel(4bp)
Rrs2+	Anakin	?	LEU	ALA	SER	LEU	ALA	THR	ILE	TYR	HIS	C(THR)	ASN	THR	ASN	GLY	-	A(ILE)	G(ALA)	MET	MET	G(GLY)	MET	A(GLU)	T(LEU)	A(SER)	A(ASP)	A(GLU)	C(LEU)	A(ALA)	C(ALA)	G(GLY)	G(VAL)	T(ARG)	G(CYS)	A(GLU)	T(GLY)	A(TYR)	A(ASP)	C(ASP)	-	T(VAL)	MET	PRO	C(LEU)	ALA	GLY	ALA	LEU
	Atlas (Rrs2)	***	LEU	ALA	SER	LEU	ALA	THR	ILE	TYR	HIS	C(THR)	ASN	THR	ASN	GLY	-	A(ILE)	G(ALA)	MET	MET	G(GLY)	MET	A(GLU)	T(LEU)	A(SER)	A(ASP)	A(GLU)	C(LEU)	A(ALA)	C(ALA)	G(GLY)	G(VAL)	T(ARG)	G(CYS)	A(GLU)	T(GLY)	A(TYR)	A(ASP)	C(ASP)	-	T(VAL)	MET	PRO	C(LEU)	ALA	GLY	ALA	LEU
	Atlas 46 (Rrs2)	?	LEU	ALA	SER	LEU	ALA	THR	ILE	TYR	HIS	C(THR)	ASN	THR	ASN	GLY	-	A(ILE)	G(ALA)	MET	MET	G(GLY)	MET	A(GLU)	T(LEU)	A(SER)	A(ASP)	A(GLU)	C(LEU)	A(ALA)	C(ALA)	G(GLY)	G(VAL)	T(ARG)	G(CYS)	A(GLU)	T(GLY)	A(TYR)	A(ASP)	C(ASP)	-	T(VAL)	MET	PRO	C(LEU)	ALA	GLY	ALA	LEU
	Atlas 54 (Rrs2)	?	LEU	ALA	SER	LEU	ALA	THR	ILE	TYR	HIS	C(THR)	ASN	THR	ASN	GLY	-	A(ILE)	G(ALA)	MET	MET	G(GLY)	MET	A(GLU)	T(LEU)	A(SER)	A(ASP)	A(GLU)	C(LEU)	A(ALA)	C(ALA)	G(GLY)	G(VAL)	T(ARG)	G(CYS)	A(GLU)	T(GLY)	A(TYR)	A(ASP)	C(ASP)	-	T(VAL)	MET	PRO	C(LEU)	ALA	GLY	ALA	LEU
	CI2235 (Rrs2)	?	LEU	ALA	SER	LEU	ALA	THR	ILE	TYR	HIS	C(THR)	ASN	THR	ASN	GLY	-	A(ILE)	G(ALA)	MET	MET	G(GLY)	MET	A(GLU)	T(LEU)	A(SER)	A(ASP)	A(GLU)	C(LEU)	A(ALA)	C(ALA)	G(GLY)	G(VAL)	T(ARG)	G(CYS)	A(GLU)	T(GLY)	A(TYR)	A(ASP)	C(ASP)	-	T(VAL)	MET	PRO	C(LEU)	ALA	GLY	ALA	LEU
	CI452395 (Rrs2)	?	LEU	ALA	SER	LEU	ALA	THR	ILE	TYR	HIS	C(THR)	ASN	THR	ASN	GLY	-	A(ILE)	G(ALA)	MET	MET	G(GLY)	MET	A(GLU)	T(LEU)	A(SER)	A(ASP)	A(GLU)	C(LEU)	A(ALA)	C(ALA)	G(GLY)	G(VAL)	T(ARG)	G(CYS)	A(GLU)	T(GLY)	A(TYR)	A(ASP)	C(ASP)	-	T(VAL)	MET	PRO	C(LEU)	ALA	GLY	ALA	LEU
	Digger (Rrs2)	?	LEU	ALA	SER	LEU	ALA	THR	ILE	TYR	HIS	C(THR)	ASN	THR	ASN	GLY	-	A(ILE)	G(ALA)	MET	MET	G(GLY)	MET	A(GLU)	T(LEU)	A(SER)	A(ASP)	A(GLU)	C(LEU)	A(ALA)	C(ALA)	G(GLY)	G(VAL)	T(ARG)	G(CYS)	A(GLU)	T(GLY)	A(TYR)	A(ASP)	C(ASP)	-	T(VAL)	MET	PRO	C(LEU)	ALA	GLY	ALA	LEU
	Gloriacome (Rrs2)	?	LEU	ALA	SER	LEU	ALA	THR	ILE	TYR	HIS	C(THR)	ASN	THR	ASN	GLY	-	A(ILE)	G(ALA)	MET	MET	G(GLY)	MET	A(GLU)	T(LEU)	A(SER)	A(ASP)	A(GLU)	C(LEU)	A(ALA)	C(ALA)	G(GLY)	G(VAL)	T(ARG)	G(CYS)	A(GLU)	T(GLY)	A(TYR)	A(ASP)	C(ASP)	-	T(VAL)	MET	PRO	C(LEU)	ALA	GLY	ALA	LEU
	Escaldadura (Rrs2)	?	LEU	ALA	SER	LEU	ALA	THR	ILE	TYR	HIS	C(THR)	ASN	THR	ASN	GLY	-	A(ILE)	G(ALA)	MET	MET	G(GLY)	MET	A(GLU)	T(LEU)	A(SER)	A(ASP)	A(GLU)	C(LEU)	A(ALA)	C(ALA)	G(GLY)	G(VAL)	T(ARG)	G(CYS)	A(GLU)	T(GLY)	A(TYR)	A(ASP)	C(ASP)	-	T(VAL)	MET	PRO	C(LEU)	ALA	GLY	ALA	LEU
	Forrest (Rrs2)	?	LEU	ALA	SER	LEU	ALA	THR	ILE	TYR	HIS	C(THR)	ASN	THR	ASN	GLY	-	A(ILE)	G(ALA)	MET	MET	G(GLY)	MET	A(GLU)	T(LEU)	A(SER)	A(ASP)	A(GLU)	C(LEU)	A(ALA)	C(ALA)	G(GLY)	G(VAL)	T(ARG)	G(CYS)	A(GLU)	T(GLY)	A(TYR)	A(ASP)	C(ASP)	-	T(VAL)	MET	PRO	C(LEU)	ALA	GLY	ALA	LEU
	Hobbit	?	LEU	ALA	SER	LEU	ALA	THR	ILE	TYR	HIS	C(THR)	ASN	THR	ASN	GLY	-	A(ILE)	G(ALA)	MET	MET	G(GLY)	MET	A(GLU)	T(LEU)	A(SER)	A(ASP)	A(GLU)	C(LEU)	A(ALA)	C(ALA)	G(GLY)	G(VAL)	T(ARG)	G(CYS)	A(GLU)	T(GLY)	A(TYR)	A(ASP)	C(ASP)	-	T(VAL)	MET	PRO	C(LEU)	ALA	GLY	ALA	LEU
	Landi	?	LEU	ALA	SER	LEU	ALA	THR	ILE	TYR	HIS	C(THR)	ASN	THR	ASN	GLY	-	A(ILE)	G(ALA)	MET	MET	G(GLY)	MET	A(GLU)	T(LEU)	A(SER)	A(ASP)	A(GLU)	C(LEU)	A(ALA)	C(ALA)	G(GLY)	G(VAL)	T(ARG)	G(CYS)	A(GLU)	T(GLY)	A(TYR)	A(ASP)	C(ASP)	-	T(VAL)	MET	PRO	C(LEU)	ALA	GLY	ALA	LEU
	Livet (Rrs2)	?	LEU	ALA	SER	LEU	ALA	THR	ILE	TYR	HIS	C(THR)	ASN	THR	ASN	GLY	-	A(ILE)	G(ALA)	MET	MET	G(GLY)	MET	A(GLU)	T(LEU)	A(SER)	A(ASP)	A(GLU)	C(LEU)	A(ALA)	C(ALA)	G(GLY)	G(VAL)	T(ARG)	G(CYS)	A(GLU)	T(GLY)	A(TYR)	A(ASP)	C(ASP)	-	T(VAL)	MET	PRO	C(LEU)	ALA	GLY	ALA	LEU
	Osiris (Rrs2)	?	LEU	ALA	SER	LEU	ALA	THR	ILE	TYR	HIS	C(THR)	ASN	THR	ASN	GLY	-	A(ILE)	G(ALA)	MET	MET	G(GLY)	MET	A(GLU)	T(LEU)	A(SER)	A(ASP)	A(GLU)	C(LEU)	A(ALA)	C(ALA)	G(GLY)	G(VAL)	T(ARG)	G(CYS)	A(GLU)	T(GLY)	A(TYR)	A(ASP)	C(ASP)	-	T(VAL)	MET	PRO	C(LEU)	ALA	GLY	ALA	LEU
	Pewter (Rrs2)	?	LEU	ALA	SER	LEU	ALA	THR	ILE	TYR	HIS	C(THR)	ASN	THR	ASN	GLY	-	A(ILE)	G(ALA)	MET	MET	G(GLY)	MET	A(GLU)	T(LEU)	A(SER)	A(ASP)	A(GLU)	C(LEU)	A(ALA)	C(ALA)	G(GLY)	G(VAL)	T(ARG)	G(CYS)	A(GLU)	T(GLY)	A(TYR)	A(ASP)	C(ASP)	-	T(VAL)	MET	PRO	C(LEU)	ALA	GLY	ALA	LEU
	PI452395 (Rrs2)	?	LEU	ALA	SER	LEU	ALA	THR	ILE	TYR	HIS	C(THR)	ASN	THR	ASN	GLY	-	A(ILE)	G(ALA)	MET	MET	G(GLY)	MET	A(GLU)	T(LEU)	A(SER)	A(ASP)	A(GLU)	C(LEU)	A(ALA)	C(ALA)	G(GLY)	G(VAL)	T(ARG)	G(CYS)	A(GLU)	T(GLY)	A(TYR)	A(ASP)	C(ASP)	-	T(VAL)	MET	PRO	C(LEU)	ALA	GLY	ALA	LEU
	Turk x Atlas (Rrs2)	?	LEU	ALA	SER	LEU	ALA	THR	ILE	TYR	HIS	C(THR)	ASN	THR	ASN	GLY	-	A(ILE)	G(ALA)	MET	MET	G(GLY)	MET	A(GLU)	T(LEU)	A(SER)	A(ASP)	A(GLU)	C(LEU)	A(ALA)	C(ALA)	G(GLY)	G(VAL)	T(ARG)	G(CYS)	A(GLU)	T(GLY)	A(TYR)	A(ASP)	C(ASP)	-	T(VAL)	MET	PRO	C(LEU)	ALA	GLY	ALA	LEU
	Wisconsin winter x Glabrion (Rrs2)	?	LEU	ALA	SER	LEU	ALA	THR	ILE	TYR	HIS	C(THR)	ASN	THR	ASN	GLY	-	A(ILE)	G(ALA)	MET	MET	G(GLY)	MET	A(GLU)	T(LEU)	A(SER)	A(ASP)	A(GLU)	C(LEU)	A(ALA)	C(ALA)	G(GLY)	G(VAL)	T(ARG)	G(CYS)	A(GLU)	T(GLY)	A(TYR)	A(ASP)	C(ASP)	-	T(VAL)	MET	PRO	C(LEU)	ALA	GLY	ALA	LEU
Rrs2-	Alexis	?	LEU	ALA	SER	LEU	ALA	THR	ILE	TYR	HIS	THR	ASN	THR	ASN	GLY	-	A(ILE)	C(ALA)	MET	MET	C(ARG)	MET	A(GLU)	T(LEU)	A(SER)	A(ASP)	A(GLU)	T(LEU)	G(ALA)	C(ALA)	G(GLY)	A(VAL)	T(ARG)	G(CYS)	A(GLU)	T(GLY)	A(TYR)	A(ASP)	C(ASP)	-	GLY	MET	PRO	C(LEU)	ALA	GLY	ALA	LEU
	Barke	?	LEU	ALA	SER	LEU	ALA	THR	ILE	TYR	HIS	THR	ASN	THR	ASN	GLY	-	A(ILE)	C(ALA)	MET	MET	C(ARG)	MET	A(GLU)	T(LEU)	A(SER)	A(ASP)	A(GLU)	T(LEU)	G(ALA)	C(ALA)	G(GLY)	A(VAL)	T(ARG)	G(CYS)	A(GLU)	T(GLY)	A(TYR)	A(ASP)	C(ASP)	-	GLY	MET	PRO	C(LEU)	ALA	GLY	ALA	LEU
	Turk 8886	?	LEU	ALA	SER	LEU	ALA	THR	ILE	TYR	HIS	THR	ASN	THR	ASN	GLY	-	A(ILE)	C(ALA)	MET	MET	C(ARG)	MET	A(GLU)	T(LEU)	A(SER)	A(ASP)	A(GLU)	T(LEU)	G(ALA)	C(ALA)	G(GLY)	G(VAL)	T(ARG)	G(CYS)	A(GLU)	T(GLY)	A(TYR)	A(ASP)	C(ASP)	-	GLY	MET	PRO	C(LEU)	ALA	GLY	ALA	LEU
	*Abyssinian (HOR 5041)	?	LEU	ALA	SER	LEU	ALA	THR	ILE	TYR	HIS	G(THR)	ASN	THR	ASN	GLY	-	A(ILE)	C(ALA)	MET	MET	C(ARG)	MET	A(GLU)	T(LEU)	A(SER)	A(ASP)	A(GLU)	A(MET)	G(ALA)	C(ALA)	G(GLY)	G(VAL)	T(ARG)	G(CYS)	A(GLU)	T(GLY)	A(TYR)	A(ASP)	C(ASP)	-	GLY	MET	PRO	C(LEU)	ALA	GLY	ALA	LEU
	*Atlas 68	?	LEU	ALA	SER	LEU	ALA	THR	ILE	TYR	HIS	G(THR)	ASN	THR	ASN	GLY	-	A(ILE)	C(ALA)	MET	MET	C(ARG)	MET	A(GLU)	T(LEU)	A(SER)	A(ASP)	A(GLU)	A(MET)	G(ALA)	C(ALA)	G(GLY)	G(VAL)	T(ARG)	G(CYS)	A(GLU)	T(GLY)	A(TYR)	A(ASP)	C(ASP)	-	GLY	MET	PRO	C(LEU)	ALA	GLY	ALA	LEU
	*Harrington	?	LEU	ALA	SER	LEU	ALA	THR	ILE	TYR	HIS	G(THR)	ASN	THR	ASN	GLY	-	A(ILE)	C(ALA)	MET	MET	C(ARG)	MET	A(GLU)	T(LEU)	A(SER)	A(ASP)	A(GLU)	A(MET)	G(ALA)	C(ALA)	G(GLY)	G(VAL)	T(ARG)	G(CYS)	A(GLU)	T(GLY)	A(TYR)	A(ASP)	C(ASP)	-	GLY	MET	PRO	C(LEU)	ALA	GLY	ALA	LEU
	*Hudson	?	LEU	ALA	SER	LEU	ALA	THR	ILE	TYR	HIS	G(THR)	ASN	THR	ASN	GLY	-	A(ILE)	C(ALA)	MET	MET	C(ARG)	MET	A(GLU)	T(LEU)	A(SER)	A(ASP)	A(GLU)	A(MET)	G(ALA)	C(ALA)	G(GLY)	G(VAL)	T(ARG)	G(CYS)	A(GLU)	T(GLY)	A(TYR)	A(ASP)	C(ASP)	-	GLY	MET	PRO	C(LEU)	ALA	GLY	ALA	LEU
	*Prestige	?	LEU	ALA	SER	LEU	ALA	THR	ILE	TYR	HIS	G(THR)	ASN	THR	ASN	GLY	-	A(ILE)	C(ALA)	MET	MET	C(ARG)	MET	A(GLU)	T(LEU)	A(SER)	A(ASP)	A(GLU)	A(MET)	G(ALA)	C(ALA)	G(GLY)	G(VAL)	T(ARG)	G(CYS)	A(GLU)	T(GLY)	A(TYR)	A(ASP)	C(ASP)	-	GLY	MET	PRO	C(LEU)	ALA	GLY	ALA	LEU
	*Steudelli	?	LEU	ALA	SER	LEU	ALA	THR	ILE	TYR	HIS	G(THR)	ASN	THR	ASN	GLY	-	A(ILE)	C(ALA)	MET	MET	C(ARG)	MET	A(GLU)	T(LEU)	A(SER)	A(ASP)	A(GLU)	A(MET)	G(ALA)	C(ALA)	G(GLY)	G(VAL)	T(ARG)	G(CYS)	A(GLU)	T(GLY)	A(TYR)	A(ASP)	C(ASP)	-	GLY	MET	PRO	C(LEU)	ALA	GLY	ALA	LEU
	Hendrix	?	LEU	ALA	SER	LEU	ALA	THR	ILE	TYR	HIS	THR	ASN	THR	ASN	GLY	-	A(ILE)	C(ALA)	MET	MET	G(GLY)	MET	A(GLU)	T(LEU)	A(SER)	G(GLY)	A(GLU)	T(LEU)	G(ALA)	C(ALA)	G(GLY)	G(VAL)	T(ARG)	T(PHE)	A(GLU)	T(GLY)	A(TYR)	A(ASP)	C(ASP)	+	A(VAL)	ARG	TYR	ALA	PRO	GLY	GLY	GLY
	Jet	?	LEU	ALA	SER	LEU	ALA	THR	ILE	TYR	HIS	THR	ASN	THR	ASN	GLY	-	A(ILE)	C(ALA)	MET	MET	G(GLY)	MET	A(GLU)	T(LEU)	A(SER)	G(GLY)	A(GLU)	T(LEU)	G(ALA)	C(ALA)	G(GLY)	G(VAL)	T(ARG)	T(PHE)	A(GLU)	T(GLY)	A(TYR)	A(ASP)	C(ASP)	+	A(VAL)	ARG	TYR	ALA	PRO	GLY	GLY	GLY
	Nigrindum	?	LEU	ALA	SER	LEU	ALA	THR	ILE	TYR	HIS	THR	ASN	THR	ASN	GLY	-	A(ILE)	C(ALA)	MET	MET	G(GLY)	MET	A(GLU)	T(LEU)	A(SER)	G(GLY)	A(GLU)	T(LEU)	G(ALA)	C(ALA)	G(GLY)	G(VAL)	T(ARG)	T(PHE)	A(GLU)	T(GLY)	A(TYR)	A(ASP)	C(ASP)	+	A(VAL)	ARG	TYR	ALA	PRO	GLY	GLY	GLY
	Golden Promise	?	LEU	ALA	SER	LEU	ALA	THR	ILE	TYR	HIS	THR	ASN	THR	ASN	GLY	-	A(ILE)	C(ALA)	MET	MET	G(GLY)	MET	A(GLU)	T(LEU)	A(SER)	G(GLY)	A(GLU)	T(LEU)	G(ALA)	C(ALA)	G(GLY)	G(VAL)	T(ARG)	T(PHE)	A(GLU)	T(GLY)	A(TYR)	A(ASP)	C(ASP)	+	A(VAL)	ARG	TYR	ALA	PRO	GLY	GLY	GLY
	Quinn	?	LEU	ALA	SER	LEU	ALA	THR	ILE	TYR	HIS	THR	ASN	THR	ASN	GLY	-	A(ILE)	C(ALA)	MET	MET	G(GLY)	MET	A(GLU)	T(LEU)	A(SER)	G(GLY)	A(GLU)	T(LEU)	G(ALA)	C(ALA)	G(GLY)	G(VAL)	T(ARG)	T(PHE)	A(GLU)	T(GLY)	A(TYR)	A(ASP)	C(ASP)	+	A(VAL)	ARG	TYR	ALA	PRO	GLY	GLY	GLY
	Steffi	***	LEU	ALA	SER	LEU	ALA	THR	ILE	TYR	HIS	THR	ASN	THR	ASN	GLY	-	A(ILE)	C(ALA)	MET	MET	G(GLY)	MET	A(GLU)	T(LEU)	A(SER)	G(GLY)	A(GLU)	T(LEU)	G(ALA)	C(ALA)	G(GLY)	G(VAL)	T(ARG)	T(PHE)	A(GLU)	T(GLY)	A(TYR)	A(ASP)	C(ASP)	+	A(VAL)	ARG	TYR	ALA	PRO	GLY	GLY	GLY
	CI11258		.	GLN	ALA	LEU	GLN	GLN	TYR	ILE	THR	PRO	THR	GLN	MET	ALA	+	A(ILE)	A (THR)	MET	MET	G(GLY)	MET	A(GLU)	T(LEU)	A(SER)	A(ASP)	G(GLU)	T(LEU)	G(ALA)	C(ALA)	G(GLY)	G(VAL)	T(ARG)	G(CYS)	A(GLU)	T(GLY)	A(TYR)	A(ASP)	C(ASP)	+	A(VAL)	ARG	TYR	ALA	PRO	GLY	GLY	GLY
	Opal		.	GLN	ALA	LEU	GLN	GLN	TYR	ILE	THR	PRO	THR	GLN	MET	ALA	+	A(ILE)	A (THR)	MET	MET	G(GLY)	MET	A(GLU)	T(LEU)	A(SER)	A(ASP)	G(GLU)	T(LEU)	G(ALA)	C(ALA)	G(GLY)	G(VAL)	T(ARG)	G(CYS)	A(GLU)	T(GLY)	A(TYR)	A(ASP)	C(ASP)	+	A(VAL)	ARG	TYR	ALA	PRO	GLY	GLY	GLY
	Brier		.	GLN	ALA	LEU	GLN	GLN	TYR	ILE	THR	PRO	THR	GLN	MET	ALA	+	G(VAL)	G(ALA)	MET	MET	G(GLY)	MET	C(ASP)	C(LEU)	G(SER)	A(ASP)	A(GLU)	A(GLN)	T(ALA)	T(ALA)	G(GLY)	A(MET)	G(ARG)	G(CYS)	T(ASP)	C(GLY)	G(CYS)	T(VAL)	G(VAL)	-	GLY	MET	PRO	G(VAL)	ALA	GLY	ALA	LEU
	Morex		.	GLN	ALA	LEU	GLN	GLN	TYR	ILE	THR	PRO	THR	GLN	MET	ALA	+	G(VAL)	G(ALA)	MET	MET	G(GLY)	MET	C(ASP)	C(LEU)	G(SER)	A(ASP)	A(GLU)	A(GLN)	T(ALA)	T(ALA)	G(GLY)	A(MET)	G(ARG)	G(CYS)	T(ASP)	C(GLY)	G(CYS)	T(VAL)	C(VAL)	-	GLY	MET	PRO	G(VAL)	ALA	GLY	ALA	LEU
	Cebada Atlas		.	GLN	ALA	LEU	GLN	GLN	TYR	ILE	THR	PRO	THR	GLN	MET	ALA	+	G(VAL)	C(ALA)	MET	MET	G(GLY)	MET	C(ASP)	C(LEU)	G(SER)	A(ASP)	A(GLU)	A(GLN)	T(ALA)	T(ALA)	C(GLY)	G(VAL)	C(ARG)	G(CYS)	A(GLU)	C(GLY)	G(CYS)	T(VAL)	C(VAL)	-	GLY	MET	PRO	G(VAL)	ALA	GLY	ALA	LEU
	Gairdner	no sequencing results available, due to bad sequence quality or no amplification, respectively
	Hispont
	Onslow
	Full-length amino acid sequence of cv. Atlas	***	MIIGISMTKLHIAFMNPTICIINKSQPHIHHIRLIFPTHHSIFIYPHLSRLLYNSRLLASLATIYHTNTNGTIIFSTIALMLLSVTMTAQADGSGGGMPKANELMEEACKNASINNPHVDPVTEEFCLRTLLSDNRSMEAKDLRELLLVAVDILRARVAATGGMVNKMLENTRKGTVPMRVLSFCEVDYESMLSILKICDAMIRDYQGGEGGLRSNELASYVDMAYDCVDECGSELDVMPLAGALVNENNELGMLVKLNTALVAPRRFLE.
	Full-length amino acid sequence of cv. Steffi	***	MIIGISITKLHIAFMNPTICIINKSQPHIHHIRLIFPTHHSISIYPHLSRLLYNSRLLASLATIYHTNTNGTIIFSTIALMLLSVTMTAQADGSGGGMPKANELMEEACKNASINNPHVGPVTEEFCLRTLLSDNRSMEAKDLRELLLVAVDILRARVAATGGMVNKMLENTRKGTVPMRVLSFFEVDYESMLSILKICDAMIRDYQGGEGGLRSNELASYVDMAYDCVDECGSELDVRYAPGGGSCQRKQ.
[truncated: 17 more columns]

## Sheet: PEI6
		Start at ATG with position 1 (protein sequence below haplotype table: MSVT...)
bp		14	21	51	63	64	102	123	135	146	172	183	191	194	259	310	316	324	361	366	369	386	395	424	434	447	450	513	539	540	555	558	562	565	586	596	597
AS		5	7	17	21	22	34	41	45	49	58	61	64	65	87	104	106	108	121	122	123	129	132	142	145	149	150	171	180		185	186	188	189	196	199
Rrs2+	Anakin	T(PHE)	T(LEU)	C(SER)	T(ALA)	G(ALA)	A(ALA)	C(ALA)	G(ALA)	A(ASN)	G(ALA)	T(PHE)	C(SER)	C(THR)	G(ASP)	C(LEU)	A(ASN)	G(LYS)	A(MET)	G(VAL)	C(ASP)	G(SER)	A(ASN)	A(ASN)	A(LYS)	T(ASP)	C(ASP)	T(CYS)	C(ALA)	G(ALA)	T(ASP)	G(GLU)	T(PHE)	G(ALA)	C(LEU)	G(CYS)	C(CYS)	Anakin
	Atlas (Rrs2)	T(PHE)	T(LEU)	C(SER)	T(ALA)	G(ALA)	A(ALA)	C(ALA)	G(ALA)	A(ASN)	G(ALA)	T(PHE)	C(SER)	C(THR)	G(ASP)	C(LEU)	A(ASN)	G(LYS)	A(MET)	G(VAL)	C(ASP)	G(SER)	A(ASN)	A(ASN)	A(LYS)	T(ASP)	C(ASP)	T(CYS)	C(ALA)	G(ALA)	T(ASP)	G(GLU)	T(PHE)	G(ALA)	C(LEU)	G(CYS)	C(CYS)	Atlas (Rrs2)
	Atlas 46 (Rrs2)	T(PHE)	T(LEU)	C(SER)	T(ALA)	G(ALA)	A(ALA)	C(ALA)	G(ALA)	A(ASN)	G(ALA)	T(PHE)	C(SER)	C(THR)	G(ASP)	C(LEU)	A(ASN)	G(LYS)	A(MET)	G(VAL)	C(ASP)	G(SER)	A(ASN)	A(ASN)	A(LYS)	T(ASP)	C(ASP)	T(CYS)	C(ALA)	G(ALA)	T(ASP)	G(GLU)	T(PHE)	G(ALA)	C(LEU)	G(CYS)	C(CYS)	Atlas 46 (Rrs2)
	Atlas 54 (Rrs2)	T(PHE)	T(LEU)	C(SER)	T(ALA)	G(ALA)	A(ALA)	C(ALA)	G(ALA)	A(ASN)	G(ALA)	T(PHE)	C(SER)	C(THR)	G(ASP)	C(LEU)	A(ASN)	G(LYS)	A(MET)	G(VAL)	C(ASP)	G(SER)	A(ASN)	A(ASN)	A(LYS)	T(ASP)	C(ASP)	T(CYS)	C(ALA)	G(ALA)	T(ASP)	G(GLU)	T(PHE)	G(ALA)	C(LEU)	G(CYS)	C(CYS)	Atlas 54 (Rrs2)
	CI2235 (Rrs2)	T(PHE)	T(LEU)	C(SER)	T(ALA)	G(ALA)	A(ALA)	C(ALA)	G(ALA)	A(ASN)	G(ALA)	T(PHE)	C(SER)	C(THR)	G(ASP)	C(LEU)	A(ASN)	G(LYS)	A(MET)	G(VAL)	C(ASP)	G(SER)	A(ASN)	A(ASN)	A(LYS)	T(ASP)	C(ASP)	T(CYS)	C(ALA)	G(ALA)	T(ASP)	G(GLU)	T(PHE)	G(ALA)	C(LEU)	G(CYS)	C(CYS)	CI2235 (Rrs2)
	CI452395 (Rrs2)	T(PHE)	T(LEU)	C(SER)	T(ALA)	G(ALA)	A(ALA)	C(ALA)	G(ALA)	A(ASN)	G(ALA)	T(PHE)	C(SER)	C(THR)	G(ASP)	C(LEU)	A(ASN)	G(LYS)	A(MET)	G(VAL)	C(ASP)	G(SER)	A(ASN)	A(ASN)	A(LYS)	T(ASP)	C(ASP)	T(CYS)	C(ALA)	G(ALA)	T(ASP)	G(GLU)	T(PHE)	G(ALA)	C(LEU)	G(CYS)	C(CYS)	CI452395 (Rrs2)
	Digger (Rrs2)	T(PHE)	T(LEU)	C(SER)	T(ALA)	G(ALA)	A(ALA)	C(ALA)	G(ALA)	A(ASN)	G(ALA)	T(PHE)	C(SER)	C(THR)	G(ASP)	C(LEU)	A(ASN)	G(LYS)	A(MET)	G(VAL)	C(ASP)	G(SER)	A(ASN)	A(ASN)	A(LYS)	T(ASP)	C(ASP)	T(CYS)	C(ALA)	G(ALA)	T(ASP)	G(GLU)	T(PHE)	G(ALA)	C(LEU)	G(CYS)	C(CYS)	Digger (Rrs2)
	Gloriacome (Rrs2)	T(PHE)	T(LEU)	C(SER)	T(ALA)	G(ALA)	A(ALA)	C(ALA)	G(ALA)	A(ASN)	G(ALA)	T(PHE)	C(SER)	C(THR)	G(ASP)	C(LEU)	A(ASN)	G(LYS)	A(MET)	G(VAL)	C(ASP)	G(SER)	A(ASN)	A(ASN)	A(LYS)	T(ASP)	C(ASP)	T(CYS)	C(ALA)	G(ALA)	T(ASP)	G(GLU)	T(PHE)	G(ALA)	C(LEU)	G(CYS)	C(CYS)	Gloriacome (Rrs2)
	Escaldadura (Rrs2)	T(PHE)	T(LEU)	C(SER)	T(ALA)	G(ALA)	A(ALA)	C(ALA)	G(ALA)	A(ASN)	G(ALA)	T(PHE)	C(SER)	C(THR)	G(ASP)	C(LEU)	A(ASN)	G(LYS)	A(MET)	G(VAL)	C(ASP)	G(SER)	A(ASN)	A(ASN)	A(LYS)	T(ASP)	C(ASP)	T(CYS)	C(ALA)	G(ALA)	T(ASP)	G(GLU)	T(PHE)	G(ALA)	C(LEU)	G(CYS)	C(CYS)	Escaldadura (Rrs2)
	Forrest (Rrs2)	T(PHE)	T(LEU)	C(SER)	T(ALA)	G(ALA)	A(ALA)	C(ALA)	G(ALA)	A(ASN)	G(ALA)	T(PHE)	C(SER)	C(THR)	G(ASP)	C(LEU)	A(ASN)	G(LYS)	A(MET)	G(VAL)	C(ASP)	G(SER)	A(ASN)	A(ASN)	A(LYS)	T(ASP)	C(ASP)	T(CYS)	C(ALA)	G(ALA)	T(ASP)	G(GLU)	T(PHE)	G(ALA)	C(LEU)	G(CYS)	C(CYS)	Forrest (Rrs2)
	Hobbit	T(PHE)	T(LEU)	C(SER)	T(ALA)	G(ALA)	A(ALA)	C(ALA)	G(ALA)	A(ASN)	G(ALA)	T(PHE)	C(SER)	C(THR)	G(ASP)	C(LEU)	A(ASN)	G(LYS)	A(MET)	G(VAL)	C(ASP)	G(SER)	A(ASN)	A(ASN)	A(LYS)	T(ASP)	C(ASP)	T(CYS)	C(ALA)	G(ALA)	T(ASP)	G(GLU)	T(PHE)	G(ALA)	C(LEU)	G(CYS)	C(CYS)	Hobbit
	Landi	T(PHE)	T(LEU)	C(SER)	T(ALA)	G(ALA)	A(ALA)	C(ALA)	G(ALA)	A(ASN)	G(ALA)	T(PHE)	C(SER)	C(THR)	G(ASP)	C(LEU)	A(ASN)	G(LYS)	A(MET)	G(VAL)	C(ASP)	G(SER)	A(ASN)	A(ASN)	A(LYS)	T(ASP)	C(ASP)	T(CYS)	C(ALA)	G(ALA)	T(ASP)	G(GLU)	T(PHE)	G(ALA)	C(LEU)	G(CYS)	C(CYS)	Landi
	Livet (Rrs2)	T(PHE)	T(LEU)	C(SER)	T(ALA)	G(ALA)	A(ALA)	C(ALA)	G(ALA)	A(ASN)	G(ALA)	T(PHE)	C(SER)	C(THR)	G(ASP)	C(LEU)	A(ASN)	G(LYS)	A(MET)	G(VAL)	C(ASP)	G(SER)	A(ASN)	A(ASN)	A(LYS)	T(ASP)	C(ASP)	T(CYS)	C(ALA)	G(ALA)	T(ASP)	G(GLU)	T(PHE)	G(ALA)	C(LEU)	G(CYS)	C(CYS)	Livet (Rrs2)
	Osiris (Rrs2)	T(PHE)	T(LEU)	C(SER)	T(ALA)	G(ALA)	A(ALA)	C(ALA)	G(ALA)	A(ASN)	G(ALA)	T(PHE)	C(SER)	C(THR)	G(ASP)	C(LEU)	A(ASN)	G(LYS)	A(MET)	G(VAL)	C(ASP)	G(SER)	A(ASN)	A(ASN)	A(LYS)	T(ASP)	C(ASP)	T(CYS)	C(ALA)	G(ALA)	T(ASP)	G(GLU)	T(PHE)	G(ALA)	C(LEU)	G(CYS)	C(CYS)	Osiris (Rrs2)
	Pewter (Rrs2)	T(PHE)	T(LEU)	C(SER)	T(ALA)	G(ALA)	A(ALA)	C(ALA)	G(ALA)	A(ASN)	G(ALA)	T(PHE)	C(SER)	C(THR)	G(ASP)	C(LEU)	A(ASN)	G(LYS)	A(MET)	G(VAL)	C(ASP)	G(SER)	A(ASN)	A(ASN)	A(LYS)	T(ASP)	C(ASP)	T(CYS)	C(ALA)	G(ALA)	T(ASP)	G(GLU)	T(PHE)	G(ALA)	C(LEU)	G(CYS)	C(CYS)	Pewter (Rrs2)
	PI452395 (Rrs2)	T(PHE)	T(LEU)	C(SER)	T(ALA)	G(ALA)	A(ALA)	C(ALA)	G(ALA)	A(ASN)	G(ALA)	T(PHE)	C(SER)	C(THR)	G(ASP)	C(LEU)	A(ASN)	G(LYS)	A(MET)	G(VAL)	C(ASP)	G(SER)	A(ASN)	A(ASN)	A(LYS)	T(ASP)	C(ASP)	T(CYS)	C(ALA)	G(ALA)	T(ASP)	G(GLU)	T(PHE)	G(ALA)	C(LEU)	G(CYS)	C(CYS)	PI452395 (Rrs2)
	Turk x Atlas (Rrs2)	T(PHE)	T(LEU)	C(SER)	T(ALA)	G(ALA)	A(ALA)	C(ALA)	G(ALA)	A(ASN)	G(ALA)	T(PHE)	C(SER)	C(THR)	G(ASP)	C(LEU)	A(ASN)	G(LYS)	A(MET)	G(VAL)	C(ASP)	G(SER)	A(ASN)	A(ASN)	A(LYS)	T(ASP)	C(ASP)	T(CYS)	C(ALA)	G(ALA)	T(ASP)	G(GLU)	T(PHE)	G(ALA)	C(LEU)	G(CYS)	C(CYS)	Turk x Atlas (Rrs2)
	Wisconsin winter x Glabrion (Rrs2)	T(PHE)	T(LEU)	C(SER)	T(ALA)	G(ALA)	A(ALA)	C(ALA)	G(ALA)	A(ASN)	G(ALA)	T(PHE)	C(SER)	C(THR)	G(ASP)	C(LEU)	A(ASN)	G(LYS)	A(MET)	G(VAL)	C(ASP)	G(SER)	A(ASN)	A(ASN)	A(LYS)	T(ASP)	C(ASP)	T(CYS)	C(ALA)	G(ALA)	T(ASP)	G(GLU)	T(PHE)	G(ALA)	C(LEU)	G(CYS)	C(CYS)	Wisconsin winter x Glabrion (Rrs2)
Rrs2-	Abyssinian (HOR 5041)	C(SER)	C(LEU)	C(SER)	T(ALA)	G(ALA)	A(ALA)	C(ALA)	G(ALA)	A(ASN)	A(THR)	C(PHE)	C(SER)	C(THR)	G(ASP)	C(LEU)	A(ASN)	G(LYS)	A(MET)	G(VAL)	C(ASP)	G(SER)	A(ASN)	A(ASN)	C(THR)	T(ASP)	T(ASP)	C(CYS)	C(ALA)	G(ALA)	T(ASP)	G(GLU)	T(PHE)	T(SER)	C(LEU)	G(CYS)	C(CYS)	Abyssinian (HOR 5041)
	Alexis	C(SER)	C(LEU)	C(SER)	T(ALA)	G(ALA)	A(ALA)	C(ALA)	G(ALA)	A(ASN)	A(THR)	C(PHE)	C(SER)	C(THR)	G(ASP)	C(LEU)	A(ASN)	G(LYS)	A(MET)	G(VAL)	C(ASP)	G(SER)	A(ASN)	A(ASN)	C(THR)	T(ASP)	T(ASP)	C(CYS)	C(ALA)	G(ALA)	T(ASP)	G(GLU)	T(PHE)	T(SER)	G(VAL)	G(CYS)	C(CYS)	Alexis
	Atlas 68	C(SER)	C(LEU)	C(SER)	T(ALA)	G(ALA)	A(ALA)	C(ALA)	G(ALA)	A(ASN)	A(THR)	C(PHE)	C(SER)	C(THR)	G(ASP)	C(LEU)	A(ASN)	G(LYS)	A(MET)	G(VAL)	C(ASP)	G(SER)	A(ASN)	A(ASN)	C(THR)	T(ASP)	T(ASP)	C(CYS)	C(ALA)	G(ALA)	T(ASP)	G(GLU)	T(PHE)	T(SER)	C(LEU)	G(CYS)	C(CYS)	Atlas 68
	Barke	C(SER)	C(LEU)	C(SER)	T(ALA)	G(ALA)	A(ALA)	C(ALA)	G(ALA)	A(ASN)	A(THR)	C(PHE)	C(SER)	C(THR)	G(ASP)	C(LEU)	A(ASN)	G(LYS)	A(MET)	G(VAL)	C(ASP)	G(SER)	A(ASN)	A(ASN)	C(THR)	T(ASP)	T(ASP)	C(CYS)	C(ALA)	G(ALA)	T(ASP)	G(GLU)	T(PHE)	T(SER)	G(VAL)	G(CYS)	C(CYS)	Barke
	Brier	C(SER)	C(LEU)	C(SER)	A(ALA)	A(THR)	G(ALA)	G(ALA)	G(ALA)	G(SER)	A(THR)	T(PHE)	T(LEU)	G(SER)	G(ASP)	A(MET)	G(ASP)	A(LYS)	G(VAL)	C(VAL)	T(ASP)	G(SER)	G(SER)	C(HIS)	C(THR)	T(ASP)	T(ASP)	T(CYS)	T(VAL)	G(VAL)	T(ASP)	A(GLU)	A(ILE)	G(ALA)	C(LEU)	A(TYR)	T(TYR)	Brier
	CI11258	C(SER)	C(LEU)	T(SER)	T(ALA)	G(ALA)	A(ALA)	C(ALA)	G(ALA)	A(ASN)	A(THR)	T(PHE)	C(SER)	C(THR)	G(ASP)	C(LEU)	A(ASN)	G(LYS)	A(MET)	G(VAL)	C(ASP)	G(SER)	A(ASN)	A(ASN)	A(LYS)	T(ASP)	T(ASP)	T(CYS)	C(ALA)	G(ALA)	T(ASP)	G(GLU)	T(PHE)	G(ALA)	C(LEU)	G(CYS)	C(CYS)	CI11258
	Gairdner	C(SER)	C(LEU)	C(SER)	T(ALA)	G(ALA)	A(ALA)	C(ALA)	G(ALA)	A(ASN)	A(THR)	C(PHE)	C(SER)	C(THR)	G(ASP)	C(LEU)	A(ASN)	G(LYS)	A(MET)	G(VAL)	C(ASP)	G(SER)	A(ASN)	A(ASN)	C(THR)	T(ASP)	T(ASP)	C(CYS)	C(ALA)	G(ALA)	T(ASP)	G(GLU)	T(PHE)	T(SER)	C(LEU)	G(CYS)	C(CYS)	Gairdner
	Golden Promise	C(SER)	C(LEU)	C(SER)	T(ALA)	G(ALA)	A(ALA)	C(ALA)	A(ALA)	A(ASN)	A(THR)	T(PHE)	C(SER)	C(THR)	G(ASP)	C(LEU)	A(ASN)	G(LYS)	A(MET)	G(VAL)	C(ASP)	G(SER)	A(ASN)	A(ASN)	A(LYS)	C(ASP)	T(ASP)	T(CYS)	C(ALA)	G(ALA)	C(ASP)	G(GLU)	T(PHE)	G(ALA)	C(LEU)	G(CYS)	C(CYS)	Golden Promise
	Harrington	C(SER)	C(LEU)	C(SER)	T(ALA)	G(ALA)	A(ALA)	C(ALA)	G(ALA)	A(ASN)	A(THR)	C(PHE)	C(SER)	C(THR)	G(ASP)	C(LEU)	A(ASN)	G(LYS)	A(MET)	G(VAL)	C(ASP)	G(SER)	A(ASN)	A(ASN)	C(THR)	T(ASP)	T(ASP)	C(CYS)	C(ALA)	G(ALA)	T(ASP)	G(GLU)	T(PHE)	T(SER)	C(LEU)	G(CYS)	C(CYS)	Harrington
	Hendrix	C(SER)	C(LEU)	C(SER)	T(ALA)	G(ALA)	A(ALA)	C(ALA)	A(ALA)	A(ASN)	A(THR)	T(PHE)	C(SER)	C(THR)	G(ASP)	C(LEU)	A(ASN)	G(LYS)	A(MET)	G(VAL)	C(ASP)	G(SER)	A(ASN)	A(ASN)	A(LYS)	C(ASP)	T(ASP)	T(CYS)	C(ALA)	G(ALA)	C(ASP)	G(GLU)	T(PHE)	G(ALA)	C(LEU)	G(CYS)	C(CYS)	Hendrix
	Hispont	C(SER)	C(LEU)	C(SER)	T(ALA)	G(ALA)	A(ALA)	C(ALA)	G(ALA)	A(ASN)	A(THR)	C(PHE)	C(SER)	C(THR)	G(ASP)	C(LEU)	A(ASN)	G(LYS)	A(MET)	G(VAL)	C(ASP)	G(SER)	A(ASN)	A(ASN)	C(THR)	T(ASP)	T(ASP)	C(CYS)	C(ALA)	G(ALA)	T(ASP)	G(GLU)	T(PHE)	T(SER)	C(LEU)	G(CYS)	C(CYS)	Hispont
	Hudson	C(SER)	C(LEU)	C(SER)	T(ALA)	G(ALA)	A(ALA)	C(ALA)	G(ALA)	A(ASN)	A(THR)	C(PHE)	C(SER)	C(THR)	G(ASP)	C(LEU)	A(ASN)	G(LYS)	A(MET)	G(VAL)	C(ASP)	G(SER)	A(ASN)	A(ASN)	C(THR)	T(ASP)	T(ASP)	C(CYS)	C(ALA)	G(ALA)	T(ASP)	G(GLU)	T(PHE)	T(SER)	C(LEU)	G(CYS)	C(CYS)	Hudson
	Jet	C(SER)	C(LEU)	C(SER)	T(ALA)	G(ALA)	A(ALA)	C(ALA)	A(ALA)	A(ASN)	A(THR)	T(PHE)	C(SER)	C(THR)	G(ASP)	C(LEU)	A(ASN)	G(LYS)	A(MET)	G(VAL)	C(ASP)	G(SER)	A(ASN)	A(ASN)	A(LYS)	C(ASP)	T(ASP)	T(CYS)	C(ALA)	G(ALA)	C(ASP)	G(GLU)	T(PHE)	G(ALA)	C(LEU)	G(CYS)	C(CYS)	Jet
	Morex	C(SER)	C(LEU)	C(SER)	A(ALA)	A(THR)	G(ALA)	G(ALA)	G(ALA)	G(SER)	A(THR)	T(PHE)	T(LEU)	G(SER)	G(ASP)	A(MET)	G(ASP)	A(LYS)	G(VAL)	C(VAL)	T(ASP)	G(SER)	G(SER)	C(HIS)	C(THR)	T(ASP)	T(ASP)	T(CYS)	T(VAL)	G(VAL)	T(ASP)	A(GLU)	A(ILE)	G(ALA)	C(LEU)	A(TYR)	T(TYR)	Morex
	Nigrindum	C(SER)	C(LEU)	C(SER)	T(ALA)	G(ALA)	A(ALA)	C(ALA)	A(ALA)	A(ASN)	A(THR)	T(PHE)	C(SER)	C(THR)	G(ASP)	C(LEU)	A(ASN)	G(LYS)	A(MET)	G(VAL)	C(ASP)	G(SER)	A(ASN)	A(ASN)	A(LYS)	C(ASP)	T(ASP)	T(CYS)	C(ALA)	G(ALA)	C(ASP)	G(GLU)	T(PHE)	G(ALA)	C(LEU)	G(CYS)	C(CYS)	Nigrindum
	Onslow	C(SER)	C(LEU)	C(SER)	T(ALA)	G(ALA)	A(ALA)	C(ALA)	G(ALA)	A(ASN)	A(THR)	C(PHE)	C(SER)	C(THR)	G(ASP)	C(LEU)	A(ASN)	G(LYS)	A(MET)	G(VAL)	C(ASP)	G(SER)	A(ASN)	A(ASN)	C(THR)	T(ASP)	T(ASP)	C(CYS)	C(ALA)	G(ALA)	T(ASP)	G(GLU)	T(PHE)	T(SER)	C(LEU)	G(CYS)	C(CYS)	Onslow
	Opal	C(SER)	C(LEU)	T(SER)	T(ALA)	G(ALA)	A(ALA)	C(ALA)	G(ALA)	A(ASN)	A(THR)	T(PHE)	C(SER)	C(THR)	G(ASP)	C(LEU)	A(ASN)	G(LYS)	A(MET)	G(VAL)	C(ASP)	G(SER)	A(ASN)	A(ASN)	A(LYS)	T(ASP)	T(ASP)	C(CYS)	C(ALA)	G(ALA)	T(ASP)	G(GLU)	T(PHE)	G(ALA)	C(LEU)	G(CYS)	C(CYS)	Opal
	Prestige	C(SER)	C(LEU)	C(SER)	T(ALA)	G(ALA)	A(ALA)	C(ALA)	G(ALA)	A(ASN)	A(THR)	C(PHE)	C(SER)	C(THR)	G(ASP)	C(LEU)	A(ASN)	G(LYS)	A(MET)	G(VAL)	C(ASP)	G(SER)	A(ASN)	A(ASN)	C(THR)	T(ASP)	T(ASP)	C(CYS)	C(ALA)	G(ALA)	T(ASP)	G(GLU)	T(PHE)	T(SER)	C(LEU)	G(CYS)	C(CYS)	Prestige
	Quinn	-	-	-	-	-	-	-	-	-	-	-	-	-	-	-	-	-	-	-	-	-	-	-	-	-	-	-	-	-	-	-	-	-	-	-	-	Quinn
	Steffi	C(SER)	C(LEU)	C(SER)	T(ALA)	G(ALA)	A(ALA)	C(ALA)	A(ALA)	A(ASN)	A(THR)	T(PHE)	C(SER)	C(THR)	G(ASP)	C(LEU)	A(ASN)	G(LYS)	A(MET)	G(VAL)	C(ASP)	G(SER)	A(ASN)	A(ASN)	A(LYS)	C(ASP)	T(ASP)	T(CYS)	C(ALA)	G(ALA)	C(ASP)	G(GLU)	T(PHE)	G(ALA)	C(LEU)	G(CYS)	C(CYS)	Steffi
	Steudelli	C(SER)	C(LEU)	C(SER)	T(ALA)	G(ALA)	A(ALA)	C(ALA)	G(ALA)	A(ASN)	A(THR)	C(PHE)	C(SER)	C(THR)	G(ASP)	C(LEU)	A(ASN)	G(LYS)	A(MET)	G(VAL)	C(ASP)	G(SER)	A(ASN)	A(ASN)	C(THR)	T(ASP)	T(ASP)	C(CYS)	C(ALA)	G(ALA)	T(ASP)	G(GLU)	T(PHE)	T(SER)	C(LEU)	G(CYS)	C(CYS)	Steudelli
	Turk 8886	C(SER)	C(LEU)	C(SER)	T(ALA)	G(ALA)	A(ALA)	C(ALA)	G(ALA)	A(ASN)	A(THR)	C(PHE)	C(SER)	C(THR)	C(HIS)	C(LEU)	A(ASN)	G(LYS)	A(MET)	G(VAL)	C(ASP)	G(SER)	A(ASN)	A(ASN)	C(THR)	T(ASP)	T(ASP)	C(CYS)	C(ALA)	C(ALA)	T(ASP)	G(GLU)	T(PHE)	T(SER)	C(LEU)	G(CYS)	C(CYS)	Turk 8886
	Cebada Atlas	T(PHE)	T(LEU)	C(SER)	T(ALA)	G(ALA)	A(ALA)	C(ALA)	G(ALA)	A(ASN)	A(THR)	T(PHE)	C(SER)	C(THR)	G(ASP)	C(LEU)	A(ASN)	G(LYS)	A(MET)	G(VAL)	C(ASP)	T(THR)	A(ASN)	A(ASN)	A(LYS)	T(ASP)	C(ASP)	T(CYS)	C(ALA)	G(ALA)	T(ASP)	G(GLU)	T(PHE)	G(ALA)	C(LEU)	G(CYS)	C(CYS)	Cebada Atlas
	MSVTFILFSAITIMLLSTTIAAESTASGGGNPKATNFMVEACKNASTKNQIYDPNPIAQEFCVSTLKLDNRSAEAKDVHSLVHVAIDILKGQVATANDNVKQMLHNTKNGTSTMRSLSFCMVDYNRMVSILNICDTMINEYNGRKGRADDGLLSSELPACVEKVDKPFIDCWLGLLGMEAKKLLDENFAVGMLVKLNFCLASII.
	based on sequence of cv. Atlas (Rrs2+)

## Sheet: Legend
PLOS ONE Supporting Information
Article title: Are PECTIN ESTERASE INHIBITOR genes involved in mediating resistance to Rhynchosporium commune in barley?
Authors: Stephan Marzin, Anja Hanemann, Shailendra Sharma, Götz Hensel, Jochen Kumlehn , Günther Schweizer, Marion S. Röder
Article acceptance date: Click here to enter a date.
The following Supporting Information is available for this article:
Table S1: Haplotypes and SNPs for 5 PEI genes sequenced in 18 resistant and 23 susceptible cultivars.
